# Supplementary material for: Biomarker profiling in reef corals of Tonga’s Ha’apai and Vava’u archipelagos
Source: PLoS One. 2017 Nov 1;12(11):e0185857. doi: 10.1371/journal.pone.0185857 (PMC5665425; doi:10.1371/journal.pone.0185857)
Supplement: S1 Data — This spreadsheet contains all data presented in the manuscript, including environmental data (worksheet 1) and molecular-physiological data from the sampled corals (worksheet 2). It also includes the results of the multivariate statistical analyses (MSA), including principal components analysis (PCA) and multivariate ANOVA (MANOVA; worksheet 3). Finally, a Bray-Curtis similarity matrix has also been included (worksheet 4). (XLSX) [file pone.0185857.s002.xlsx]

## Sheet: environmental data
site name	Date	Latitude	Longitude	Island	depth (m)a	max. temp. (ºC)	min. temp. (ºC)	average temp. (ºC)	max. salinity	min. salinity	avg. salinity	exposure	reef zone	reef type	emerged/submerged	average live coral cover (%; ±std. dev.)	P. damicornis/P. acuta present	# pocilloporids sampled	# outliers	notes (1)	notes (2)
TOHA 01	2013-09-11	-19.8064	-174.38	Ha'apai	19.9	23.8	23.7	23.75	35.99	35.22	35.605	protected	lagoonal	patch reef	emergent	30±21	P. damicornis and P. acuta	6	1
TOHA 02	2013-09-11	-19.7979	-174.385	Ha'apai	14.27	24.06	24.04	24.05	35.44	35.12	35.28	protected	lagoonal	patch reef	emergent	31±8.5	unknown (did not dive)	0	0
TOHA 03	2013-09-12	-19.8561	-174.427	Ha'apai	22.3	23.99	23.9	23.945	35.4	35.2	35.3	intermediate	back reef	barrier reef	emergent	19±9.2	neither species present	0	0
TOHA 04	2013-09-12	-19.8668	-174.482	Ha'apai	11	24.3	24.2	24.25	35.38	35.3	35.34	intermediate	lagoonal	patch reef	emergent	24±5.0	P. damicornis and P. acuta	2	0
TOHA 05	2013-09-12	-19.8198	-174.443	Ha'apai	16	24.3	24.2	24.25	35.44	35.29	35.365	intermediate	lagoonal	patch reef	emergent	33±9.7	yes (though unsure which)	1	0
TOHA 06	2013-09-13	-19.985	-174.508	Ha'apai	23.8	24.1	24.04	24.07	35.4	35.37	35.385	protected	lagoonal	patch reef	submerged	23±10.3	unknown (did not collect)	0	0
TOHA 07	2013-09-13	-20.0581	-174.486	Ha'apai	15.2	24.27	24.2	24.235	35.5	34.82	35.16	protected	lagoonal	patch reef	submerged	17±4.7	P. damicornis only	3	0
TOHA 08	2013-09-13	-20.0668	-174.503	Ha'apai	7	24.31	24.25	24.28	35.33	34.75	35.04	protected	lagoonal	patch reef	emergent	24±5.1	P. damicornis and P. acuta	5	1
TOHA 08b	2013-09-14	-20.0669	-174.503	Ha'apai	5.2	24.25	24.2	24.225	35.49	35.36	35.425	protected	lagoonal	patch reef	emergent	24±5.1	see previous
TOHA 09	2013-09-14	-20.0714	-174.507	Ha'apai	24.4	24.16	24.11	24.135	35.52	35.34	35.43	protected	lagoonal	patch reef	emergent	25±5.9	P. damicornis and P. acuta	8	3	not all collected samples were genotyped
TOHA 10	2013-09-14	-20.0566	-174.547	Ha'apai	7.8	24.48	24.39	24.435	35.43	35.26	35.345	protected	lagoonal	patch reef	emergent	40±4.7	P. acuta only	3	0
TOHA 11	2013-09-15	-19.9271	-174.816	Ha'apai	38.6	24.48	24.36	24.42	35.41	35.16	35.285	intermediate	lagoonal	patch reef	emergent	46±14	unknown (did not dive)	0	0
TOHA 12	2013-09-15	-19.9155	-174.805	Ha'apai	9.2	24.5	24.48	24.49	35.42	35.27	35.345	intermediate	lagoonal	patch reef	emergent	42±16	unknown (did not dive)	0	0
TOHA 13	2013-09-15	-19.9071	-174.758	Ha'apai	29.85	24.74	24.06	24.4	35.5	35.02	35.26	intermediate	lagoonal	patch reef	emergent	24±11	P. acuta only	2	0
TOHA 14	2013-09-16	-20.0938	-174.788	Ha'apai	20.85	24.21	24.15	24.18	35.46	35.4	35.43	intermediate	fore reef	barrier reef	emergent	42±11	P. acuta only	1	0
TOHA 15	2013-09-16	-20.0817	-174.757	Ha'apai	16.29	24.34	24.18	24.26	35.42	35.36	35.39	intermediate	fore reef	fringing reef	emergent	41±7.7	P. damicornis and P. acuta	4	0
TOHA 16	2013-09-16	-20.06	-174.68	Ha'apai	14.1	24.59	24.36	24.475	35.54	35.16	35.35	protected	lagoonal	fringing reef	emergent	18±6.7	unknown (did not dive)	0	0
TOHA 17	2013-09-16	-19.9261	-174.728	Ha'apai	.	.	.	.	.	.	.	protected	fore reef	barrier reef	emergent	21±9.2	unknown (did not dive)	0	0	night dive
TOHA 18	2013-09-17	-20.0016	-174.792	Ha'apai	27.49	24.6	24.37	24.485	35.4	35.34	35.37	intermediate	fore reef	barrier reef	emergent	51±19	P. acuta only	1	0
TOHA 19	2013-09-17	-19.9478	-174.685	Ha'apai	12.4	25.27	24.74	25.005	35.33	35.29	35.31	intermediate	fore reef	fringing reef	emergent	26±8.8	P. damicornis and P. acuta	7	2
TOHA 20	2013-09-17	-20.0623	-174.665	Ha'apai	11.46	24.72	24.32	24.52	35.49	35.44	35.465	protected	fore reef	fringing reef	emergent	26±4.7	unknown (did not dive)	0	0
TOHA 21	2013-09-18	-19.8148	-174.714	Ha'apai	37.6	25.74	24.39	25.065	35.36	35.17	35.265	protected	fore reef	barrier reef	emergent	34±9.2	neither species present	0	0
TOHA 22	2013-09-18	-19.7542	-174.649	Ha'apai	36.3	26	24.63	25.315	35.36	35.18	35.27	intermediate	fore reef	fringing reef	emergent	40±10	neither species present	0	0
TOHA 23	2013-09-18	-19.8429	-174.532	Ha'apai	22.04	25.59	25.51	25.55	35.34	35.31	35.325	protected	lagoonal	patch reef	emergent	33±12	P. acuta only	5	1
TOHA 24	2013-09-19	-19.8334	-174.337	Ha'apai	37.2	24.37	24.23	24.3	35.41	35.37	35.39	exposed	fore reef	fringing reef	emergent	25±6.3	neither species present	0	0
TOHA 25	2013-09-19	-19.8923	-174.388	Ha'apai	11.95	24.72	24.6	24.66	35.39	35.36	35.375	exposed	fore reef	fringing reef	emergent	7.8±4.1	neither species present	0	0
TOHA 26	2013-09-19	-19.8413	-174.521	Ha'apai	15.5	25.86	25.11	25.485	35.36	35.14	35.25	intermediate	fore reef	fringing reef	emergent	29±9.9	P. damicornis only	3	0
TOHA 27	2013-09-20	-19.7457	-174.377	Ha'apai	15.7	25.76	25.71	25.735	35.27	35.24	35.255	protected	lagoonal	patch reef	submerged	28±10.8	neither species present	0	0
TOHA 28	2013-09-20	-19.7176	-174.428	Ha'apai	17.5	25.79	25.75	25.77	35.29	35.25	35.27	protected	lagoonal	patch reef	emergent	30±9.5	P. damicornis only	3	0
TOHA 29	2013-09-20	-19.6711	-174.401	Ha'apai	11.3	26.19	25.47	25.83	35.33	35.25	35.29	protected	lagoonal	patch reef	emergent	42±10.7	neither species present	0	0
TOHA 30	2013-09-21	-19.5992	-174.47	Ha'apai	38.3	26.11	24.84	25.475	35.4	35.29	35.345	intermediate	fore reef	fringing reef	emergent	37±15	neither species present	0	0
TOHA 31	2013-09-21	-19.6309	-174.488	Ha'apai	22.3	26.08	26.02	26.05	35.28	34.65	34.965	intermediate	fore reef	fringing reef	emergent	34±9.4	neither species present	0	0
TOHA 32	2013-09-21	-19.643	-174.493	Ha'apai	14.8	26.17	26.02	26.095	35.29	35.24	35.265	intermediate	fore reef	fringing reef	emergent	34±17	neither species present	0	0
TOVA 33	2013-09-22	-18.757	-174.123	Vava'u	26.7	26.08	26.01	26.045	35.32	35.22	35.27	protected	lagoonal	patch reef	emergent	33±14	P. meandrina only	1	0	sampled colony inadvertently (appeared as P. damicornis in situ)
TOVA 34	2013-09-22	-18.7244	-174.106	Vava'u	14.4	26.68	26.1	26.39	35.31	35.22	35.265	intermediate	fore reef	fringing reef	emergent	50±5.6	P. acuta only	7	0
TOVA 35	2013-09-22	-18.7328	-174.084	Vava'u	18	26.18	25.82	26	35.37	35.29	35.33	protected	lagoonal	patch reef	emergent	41±6.9	P. damicornis and P. acuta	11	3	not all collected samples were genotyped
TOVA 36	2013-09-23	-18.6574	-174.07	Vava'u	22.4	26.07	26.04	26.055	35.32	35.14	35.23	intermediate	fore reef	fringing reef	emergent	30±17	neither species present	0	0
TOVA 37	2013-09-23	-18.661	-174.068	Vava'u	18	26.16	26.03	26.095	35.3	35.2	35.25	intermediate	fore reef	fringing reef	emergent	28±18	neither species present	0	0
TOVA 38	2013-09-24	-18.638	-174.067	Vava'u	15.4	26.51	26.44	26.475	35.31	35.27	35.29	intermediate	fore reef	fringing reef	emergent	44±13	neither species present	0	0
TOVA 39	2013-09-24	-18.647	-174.067	Vava'u	13.1	26.57	26.51	26.54	35.26	35.17	35.215	intermediate	fore reef	fringing reef	emergent	16±15	P. verrucosa only	1	1	sampled colony inadvertently (appeared as P. damicornis in situ)	This sample was not considered in the total outlier count for reasons discussed in the manuscript text.
TOVA 40	2013-09-24	-18.7308	-174.01	Vava'u	17.22	25.89	25.71	25.8	35.4	35.32	35.36	protected	lagoonal	patch reef	submerged	24±3.0	P. acuta only	8	1	sampled one P. acuta colony at a snorkeling site between sites 39 and 40
TOVA 41	2013-09-25	-18.6688	-174.103	Vava'u	12.4	26.52	26.33	26.425	35.27	35.22	35.245	intermediate	fore reef	fringing reef	emergent	31±14	unknown (did not dive)	0	0
TOVA 42	2013-09-25	-18.6909	-174.029	Vava'u	19	26.38	26.14	26.26	35.3	35.19	35.245	protected	lagoonal	patch reef	submerged	32±16	unknown (did not dive)	0	0
TOVA 43	2013-09-25	-18.6883	-174.07	Vava'u	21.5	26.47	26.39	26.43	35.39	35.27	35.33	protected	fore reef	fringing reef	emergent	33±9.7	unknown (did not dive)	0	0
TOVA 44	2013-09-25	-18.7434	-174.112	Vava'u	12.11	26.78	26.66	26.72	35.29	35.18	35.235	protected	fore reef	fringing reef	emergent	51±22	P. damicornis and P. acuta	6	0
TOVA 45	2013-09-26	-18.7966	-174.109	Vava'u	11.8	26.39	26.38	26.385	35.31	35.25	35.28	intermediate	lagoonal	fringing reef	emergent	43±21	neither species present	0	0
TOVA 46	2013-09-26	-18.7192	-174.151	Vava'u	21.1	26.47	26.3	26.385	35.31	35.28	35.295	intermediate	fore reef	barrier reef	submerged	18±4.5	neither species present	0	0
TOVA 47	2013-09-26	-18.7989	-174.045	Vava'u	33.67	26.67	25.84	26.255	35.4	35.21	35.305	intermediate	lagoonal	fringing reef	emergent	44±27	P. damicornis and P. acuta	8	0
TOVA 48	2013-09-27	-18.583	-174.006	Vava'u	19.7	26.39	25.63	26.01	35.38	35.21	35.295	intermediate	fore reef	fringing reef	emergent	22±5.6	neither species present	0	0
TOVA 49	2013-09-27	-18.6162	-174.029	Vava'u	11.9	26.63	25.57	26.1	35.42	35.26	35.34	intermediate	fore reef	pinnacles	submerged	25±9.6	neither species present	0	0
TOVA 50	2013-09-27	-18.7386	-174.042	Vava'u	.	.	.	.	.	.	.	protected	lagoonal	patch reef	submerged	.	neither species present	0	0	Joao's Pocillopora site
TOVA 51	2013-09-27	-18.7634	-174.021	Vava'u	29.2	26.67	26.11	26.39	35.32	35.3	35.31	protected	back reef	fringing reef	submerged	35±7.9	P. acuta only	8	0	not all collected samples were genotyped
TOVA 52	2013-09-28	-18.774	-174.005	Vava'u	28.9	26.23	26.17	26.2	35.33	35.31	35.32	protected	lagoonal	patch reef	submerged	47±24	P. acuta only	3	0	submerged seamount off Ofu Reef South	not all collected samples were genotyped
TOVA 53	2013-09-28	-18.7705	-174.021	Vava'u	24.1	26.17	26.05	26.11	35.32	35.31	35.315	protected	back reef	barrier reef	emergent	38±28	P. damicornis and P. acuta	7	0
TONI 54b	2013-09-29	-15.9819	-173.791	Niuatoputapu	20.8	27.79	27.65	27.72	35.1	35.06	35.08	exposed	fore reef	fringing reef	emergent	32±8.6	neither species present	0	0
TONI 55	2013-09-29	-15.9751	-173.811	Niuatoputapu	16.8	27.8	27.67	27.735	35.08	35.05	35.065	exposed	fore reef	fringing reef	emergent	33±18	neither species present	0	0
TONI 56	2013-09-29	-15.938	-173.83	Niuatoputapu	11.2	27.9	27.76	27.83	35.1	35	35.05	intermediate	fore reef	fringing reef	submerged	45±3.7	neither species present	0	0
TONI 57	2013-09-30	-15.9256	-173.767	Niuatoputapu	13.1	27.65	27.62	27.635	35.12	35.06	35.09	intermediate	fore reef	barrier reef	emergent	14±5.3	neither species present	0	0
TONI 58	2013-09-30	-15.9329	-173.798	Niuatoputapu	16.2	27.72	27.58	27.65	35.08	34.86	34.97	intermediate	fore reef	barrier reef	emergent	18±13	neither species present	0	0
TONI 59	2013-09-30	-15.9308	-173.78	Niuatoputapu	15.81	27.72	27.66	27.69	35.11	35.04	35.075	intermediate	fore reef	barrier reef	emergent	33±5.3	neither species present	0	0
average					19.2			25.6c			35.3c					31%c		115	12
std. dev.					8.24			1.15			0.12					0.13		total number of pocilloporid	total number of outliers
					depth			temperature			salinity					ALCC		colonies sampled
	aThis is the depth to which the conductivity, temperature, and depth (CTD) device fell, not the depth of the sampled colonies (which is found on the next worksheet).																	90	86
	bThe reefs of Niuatoputapu are not discussed at significant length in the main text, as neither P. damicornis nor P. acuta were found there.																	total number of pocilloporid	total number of samples included in
	cThis value differs from that of Table 2 in the main text, in which only the data from the 25 sites from which pocilloporid corals were sampled were considered.																	colonies analyzed	multivariate statistical analyses

## Sheet: sample info
	ENVIRONMENTAL PARAMETERS			"." = missing data						ALCC-		Exact	depth-			temp.		Symbiodinium	colony	polyps	MOLECULAR PHYSIOLOGICAL RESPONSE VARIABLES			Symbiodinium genome	SYMBIODINIUM GENE EXPRESSION				HOST CORAL GENE EXPRESSION				OUTLIER ANALYSIS (the 12 outliers have been highlighted in blue)				notes
sample number	Island	host	site	Latitude	Longitude	exposure	reef zone	reef type	ALCC (%)	categorical (%)	date	depth (m)	categorical (m)	time	temperature (ºC)	categorical (ºC)	salinity	assemblage	color	expanded?	max. length (cm)	planar surface area (cm2)	RNA/DNA	copy proportion (GCP)	Sym rbcL	Sym zifl1l	Sym ubiq-lig	Sym hsp90	host ca	host lectin	host cu-zn-sod	host gfp-cp	Mahalanobis Distance	heat map score	outlier?	variability index
T1.2	Ha'apai	P. acuta	TOHA01	-19.8064	-174.38	protected	lagoonal	patch reef	30	30 to 40	2013-09-11	23	20 to 25	14:33:00	23.8	23-24	35.6	clade C only	pale	.	.	.	0.48	14	14500	950	423	1580	11500	150	737	23	2.3	0	NO	0.98
T2.2	Ha'apai	P. damicornis	TOHA01	-19.8064	-174.38	protected	lagoonal	patch reef	30	30 to 40	2013-09-11	24	20 to 25	14:40:00	23.8	23-24	35.6	clade C only	normal	.	24	339	1.8	31	9039	155	252	856	16100	1210	695	14000	3.8	1	NO	1.1
T3.1	Ha'apai	P. acuta	TOHA01	-19.8064	-174.38	protected	lagoonal	patch reef	30	30 to 40	2013-09-11	25	20 to 25	14:45:00	23.8	23-24	35.6	clades A+C	normal	.	.	.	1	14	22000	2036	656	1990	63700	80.2	1042	390	4.2	2	YES	1.4
T4.2	Ha'apai	P. acuta	TOHA01	-19.8064	-174.38	protected	lagoonal	patch reef	30	30 to 40	2013-09-11	15	10 to 15	14:50:00	23.8	23-24	35.6	clade C only	normal	.	.	.	0.51	34	1830	235	61	182	3580	86.9	428	57	1.1	0	NO	0.22
T5.1	Ha'apai	P. acuta	TOHA01	-19.8064	-174.38	protected	lagoonal	patch reef	30	30 to 40	2013-09-11	13	10 to 15	14:57:00	23.8	23-24	35.6	clade C only	pale	.	.	.	0.28	45	2105	798	76	302	24900	381	648	430	1.2	0	NO	0.44
T6.1	Ha'apai	P. acuta	TOHA01	-19.8064	-174.38	protected	lagoonal	patch reef	30	30 to 40	2013-09-11	11	10 to 15	15:05:00	23.8	23-24	35.6	clade C only	normal	yes	14.5	102	0.59	23	17700	1680	420	1930	18100	95.6	1360	920	2.5	0	NO	1
T7.1	Ha'apai	P. acuta	TOHA04	-19.8668	-174.482	intermediate	lagoonal	patch reef	24	20 to 30	2013-09-12	22	20 to 25	11:37:00	24.3	24-25	35.3	clade C only	bleached	.	.	.	0.12	20	5850	1140	205	265	16900	326	666	4.2	2.1	0	NO	0.42
T8.1	Ha'apai	P. damicornis	TOHA04	-19.8668	-174.482	intermediate	lagoonal	patch reef	24	20 to 30	2013-09-12	22.5	20 to 25	11:46:00	24.3	24-25	35.3	clades A+C	.	.	.	.	0.59	39	582	903	26	136	28200	259	319	700	1.5	0	NO	0.43
T9.3	Ha'apai	not genotyped	TOHA05	-19.8198	-174.443	intermediate	lagoonal	patch reef	33	30 to 40	2013-09-12	11	10 to 15	16:08:00	24.3	24-25	35.4	.	normal	.	.	.	DNA extraction for this sample failed; therefore, it was not genotyped, nor could the gene expression data be properly normalized.
T10	Ha'apai	P. damicornis	TOHA07	-20.0581	-174.486	protected	lagoonal	patch reef	17	10 to 20	2013-09-13	11.4	10 to 15	11:40:00	24.2	24-25	35.2	.	normal	yes	12	92	RNA extraction for this sample failed, so it was not processed for molecular-scale response variables.
T11.1	Ha'apai	P. damicornis	TOHA07	-20.0581	-174.486	protected	lagoonal	patch reef	17	10 to 20	2013-09-13	10.5	10 to 15	11:55:00	24.2	24-25	35.2	clade C only	normal	.	11	51	0.26	43	40	40	3	35	1083	4.86	121	99	1.7	0	NO	0.5
T12.3	Ha'apai	P. damicornis	TOHA07	-20.0581	-174.486	protected	lagoonal	patch reef	17	10 to 20	2013-09-13	10.5	10 to 15	11:58:00	24.2	24-25	35.2	clade C only	normal	.	14	95	1.2	49	69	1480	1	12	1550	1290	4	1600	2.3	0	NO	0.75
T13.2	Ha'apai	P. damicornis	TOHA08	-20.0668	-174.503	protected	lagoonal	patch reef	24	20 to 30	2013-09-13	6.6	5 to 10	14:35:00	24.2	24-25	35.2	clade C only	very pale	.	10	32	0.33	25	730	264	33	196	6110	163	333	220	1.5	0	NO	0.14
T14.2	Ha'apai	P. acuta	TOHA08	-20.0668	-174.503	protected	lagoonal	patch reef	24	20 to 30	2013-09-13	6.4	5 to 10	14:40:00	24.2	24-25	35.2	clade C only	bleached	.	13	70	0.44	13	1990	180	153a	88	73	101	64	110	2.5	0	NO	0.39
T15.1	Ha'apai	P. damicornis	TOHA08	-20.0668	-174.503	protected	lagoonal	patch reef	24	20 to 30	2013-09-13	7.8	5 to 10	14:45:00	24.2	24-25	35.2	clade C only	normal	yes	7	28	3.3	25	4069	8720	86	584	19800	2160	302	8600	3.6	1	NO	1.2
T16.1	Ha'apai	P. acuta	TOHA08	-20.0668	-174.503	protected	lagoonal	patch reef	24	20 to 30	2013-09-13	8.2	5 to 10	14:50:00	24.2	24-25	35.2	clades A+C	normal	yes	13	97	0.38	73	2091	97	62	189	11300	255	953	3600	3.3	1	NO	1
T17.3	Ha'apai	P. acuta	TOHA08	-20.0668	-174.503	protected	lagoonal	patch reef	24	20 to 30	2013-09-13	16	15 to 20	14:58:00	24.2	24-25	35.2	clade C only	pale	yes	33	458	4.6	26	1293	899	34	16	7150	760	675	109	5.1	1	YES	1.53
T18.2	Ha'apai	P. acuta	TOHA09	-20.0714	-174.507	protected	lagoonal	patch reef	25	20 to 30	2013-09-14	15.6	15 to 20	08:30:00	24.1	24-25	35.4	.	very pale	.	16	109	0.51	Sample was not analyzed for molecular-scale response variables.
T19.1	Ha'apai	P. damicornis	TOHA09	-20.0714	-174.507	protected	lagoonal	patch reef	25	20 to 30	2013-09-14	17.2	15 to 20	08:35:00	24.1	24-25	35.4	clade C only	normal	yes	15	106	0.6	38	7031	4530	297	698	21300	311	899	1100	2.6	0	NO	0.34
T20	Ha'apai	not genotyped	TOHA09	-20.0714	-174.507	protected	lagoonal	patch reef	25	20 to 30	2013-09-14	20.5	20 to 25	08:40:00	24.1	24-25	35.4	.	pale	yes	16	132	RNAs and DNAs were not extracted from this sample.
T21	Ha'apai	P. damicornis	TOHA09	-20.0714	-174.507	protected	lagoonal	patch reef	25	20 to 30	2013-09-14	21	20 to 25	08:45:00	24.1	24-25	35.4	clade C only	normal	yes	17	87	0.2	23	200	899	10	187	1033	37.1	85	78	1.8	0	NO	0.25
T22.1	Ha'apai	P. acuta	TOHA09	-20.0714	-174.507	protected	lagoonal	patch reef	25	20 to 30	2013-09-14	19.3	15 to 20	08:55:00	24.1	24-25	35.4	clade C only	pale	.	18	150	1.5	15	5150	17100	157	287	12200	1380	1120	150	4.2	1	YES	1.4
T23.2	Ha'apai	P. damicornis	TOHA09	-20.0714	-174.507	protected	lagoonal	patch reef	25	20 to 30	2013-09-14	19.3	15 to 20	09:00:00	24.1	24-25	35.4	clade C only	pale	.	27	297	0.13	39	2103	316	51	169	30000	355	874	250	1.4	0	NO	0.53
T24.1	Ha'apai	P. damicornis	TOHA09	-20.0714	-174.507	protected	lagoonal	patch reef	25	20 to 30	2013-09-14	10.5	10 to 15	09:06:00	24.1	24-25	35.4	clade C only	normal	yes	17	117	0.61	13	5290	20670	165	147	2830	338	201	490	5.3	1	YES	1.7
T25.2	Ha'apai	P. damicornis	TOHA09	-20.0714	-174.507	protected	lagoonal	patch reef	25	20 to 30	2013-09-14	5.8	5 to 10	09:12:00	24.1	24-25	35.4	clade C only	normal	yes	25	296	0.19	33	711	5560	41	251	37000	91	1103	20000	5.7	1	YES	1.7
T26.1	Ha'apai	P. acuta	TOHA10	-20.0566	-174.547	protected	lagoonal	patch reef	40	40 to 50	2013-09-14	8.3	5 to 10	15:15:00	24.4	24-25	35.3	clade C only	pale	yes	27	287	0.38	10	21020	1200	559	2400	11800	1310	772	94	3.4	1	NO	1.5
T27.2	Ha'apai	P. acuta	TOHA10	-20.0566	-174.547	protected	lagoonal	patch reef	40	40 to 50	2013-09-14	20	20 to 25	15:23:00	24.4	24-25	35.3	clade C only	normal	yes	14	89	0.18	33	3120	178	123	302	10620	364	798	420	1.4	0	NO	0.35
T28.2	Ha'apai	P. acuta	TOHA10	-20.0566	-174.547	protected	lagoonal	patch reef	40	40 to 50	2013-09-14	12.5	10 to 15	15:33:00	24.4	24-25	35.3	clade C only	normal	yes	29	431	0.069	36	87	155	1	60	7690	2850	253	76	4.6	0	NO	0.94
T29.2	Ha'apai	P. acuta	TOHA13	-19.9071	-174.758	intermediate	lagoonal	patch reef	24	20 to 30	2013-09-15	28.5	25 to 30	14:40:00	24.4	24-25	35.3	clade C only	normal	yes	26	376	0.27	45	4470	299	168	260	14800	2560	358	64	3.3	0	NO	0.55
T30.1	Ha'apai	P. acuta	TOHA13	-19.9071	-174.758	intermediate	lagoonal	patch reef	24	20 to 30	2013-09-15	31.5	25 to 30	14:47:00	24.4	24-25	35.3	.	normal	yes	34	360	0.75	39	6087	959	288	1420	28600	632	604	3700	3.7	0	NO	0.51
T31.2	Ha'apai	P. acuta	TOHA14	-20.0938	-174.788	intermediate	fore reef	barrier reef	42	40 to 50	2013-09-16	25.5	25 to 30	09:05:00	24.2	24-25	35.4	.	normal	.	.	.	RNA extraction for this sample failed, so it was not processed for molecular-scale response variables.
T32.2	Ha'apai	P. acuta	TOHA15	-20.0817	-174.757	intermediate	fore reef	fringing reef	41	40 to 50	2013-09-16	22	20 to 25	11:10:00	24.3	24-25	35.4	clade C only	normal	.	24	244	0.94	48	4550	441	124	305	14400	1930	555	180	2.1	0	NO	0.42
T33	Ha'apai	P. acuta	TOHA15	-20.0817	-174.757	intermediate	fore reef	fringing reef	41	40 to 50	2013-09-16	22	20 to 25	11:15:00	24.3	24-25	35.4	clade C only	very pale	.	28	320	0.34	23	5330	2110	174	730	5330	132	493	8080	2.4	0	NO	0.73
T34.1	Ha'apai	P. damicornis	TOHA15	-20.0817	-174.757	intermediate	fore reef	fringing reef	41	40 to 50	2013-09-16	23.5	20 to 25	11:22:00	24.3	24-25	35.4	clade C only	normal	.	9	46	0.41	Sample was not analyzed for molecular-scale response variables.					.	.	.	.	.	.	.	.
T35.2	Ha'apai	P. acuta	TOHA15	-20.0817	-174.757	intermediate	fore reef	fringing reef	41	40 to 50	2013-09-16	15	10 to 15	11:40:00	24.3	24-25	35.4	.	normal	yes	10	43	RNA extraction for this sample failed, so it was not processed for molecular-scale response variables.
T36.1	Ha'apai	P. acuta	TOHA18	-20.0016	-174.792	intermediate	fore reef	barrier reef	51	>50	2013-09-17	27	25 to 30	08:39:00	24.5	24-25	35.4	clades A+C	normal	.	8	43	3.3	53	3830	5807	100	269	30600	980	285	17	3.5	1	NO	1
T37.2	Ha'apai	P. acuta	TOHA19	-19.9478	-174.685	intermediate	fore reef	fringing reef	26	20 to 30	2013-09-17	13	10 to 15	11:10:00	25	25-26	35.3	clade C only	bleached	.	15	119	3	71	3890	1860	92	299	160400	4370	2340	2400	6.8	3	YES	2.1
T38.1	Ha'apai	P. acuta	TOHA19	-19.9478	-174.685	intermediate	fore reef	fringing reef	26	20 to 30	2013-09-17	15	10 to 15	11:15:00	25	25-26	35.3	clade C only	very pale	.	31	515	0.9	53	2920	11400	107	290	48400	255	2400	520	4.7	1	YES	1.5
T39.2	Ha'apai	P. acuta	TOHA19	-19.9478	-174.685	intermediate	fore reef	fringing reef	26	20 to 30	2013-09-17	19	15 to 20	11:22:00	25	25-26	35.3	clades A+C	very pale	.	.	.	0.79	48	902	312	43	149	31700	623	750	970	1.3	0	NO	0.57
T40.2	Ha'apai	P. acuta	TOHA19	-19.9478	-174.685	intermediate	fore reef	fringing reef	26	20 to 30	2013-09-17	22	20 to 25	11:26:00	25	25-26	35.3	.	pale	.	19	170	RNA extraction for this sample failed, so it was not processed for molecular-scale response variables.
T41.2	Ha'apai	P. acuta	TOHA19	-19.9478	-174.685	intermediate	fore reef	fringing reef	26	20 to 30	2013-09-17	24.5	20 to 25	11:32:00	25	25-26	35.3	.	normal	yes	.	.	RNA extraction for this sample failed, so it was not processed for molecular-scale response variables.
T42.1	Ha'apai	P. acuta	TOHA19	-19.9478	-174.685	intermediate	fore reef	fringing reef	26	20 to 30	2013-09-17	23.4	20 to 25	11:34:00	25	25-26	35.3	clade C only	bleached	.	.	.	1.4	18	5450	11200	126	210	8850	607	829	2060	2.6	0	NO	0.85
T43.1	Ha'apai	P. damicornis	TOHA19	-19.9478	-174.685	intermediate	fore reef	fringing reef	26	20 to 30	2013-09-17	10.7	10 to 15	11:47:00	25	25-26	35.3	clade C only	bleached	.	17	182	0.39	16	6760	2809	202	640	14800	845	313	660	1.7	0	NO	0.44
T44.1	Ha'apai	P. acuta	TOHA23	-19.8429	-174.532	protected	lagoonal	patch reef	33	30 to 40	2013-09-18	21.5	20 to 25	15:03:00	25.6	25-26	35.3	clades A+C	very pale	.	.	.	4.5	6	17000	2380	569	1062	13200	183	101	180	6.1	2	YES	1.8
T45.1	Ha'apai	P. acuta	TOHA23	-19.8429	-174.532	protected	lagoonal	patch reef	33	30 to 40	2013-09-18	23.5	20 to 25	15:00:00	25.6	25-26	35.3	clade C only	bleached	.	.	.	1	18	6630	522	116	534	31900	153	810	1500	2.6	0	NO	0.44
T46.2	Ha'apai	P. acuta	TOHA23	-19.8429	-174.532	protected	lagoonal	patch reef	33	30 to 40	2013-09-18	24	20 to 25	15:11:00	25.6	25-26	35.3	clades A+C	normal	.	.	.	0.35	27	290	12	11	89	410	74.1	63	31	1.6	0	NO	0.26
T47.2	Ha'apai	P. acuta	TOHA23	-19.8429	-174.532	protected	lagoonal	patch reef	33	30 to 40	2013-09-18	21	20 to 25	15:20:00	25.6	25-26	35.3	clade C only	very pale	.	.	.	0.84	46	2018	98	71	205	9170	140	249	590	1.6	0	NO	0.48
T48.1	Ha'apai	P. acuta	TOHA23	-19.8429	-174.532	protected	lagoonal	patch reef	33	30 to 40	2013-09-18	19.5	15 to 20	15:25:00	25.6	25-26	35.3	clade C only	normal	.	.	.	0.6	29	3107	2360	79	245	14600	524	9	280	2.7	0	NO	0.7
T49.2	Ha'apai	P. damicornis	TOHA26	-19.8413	-174.521	intermediate	fore reef	fringing reef	29	20 to 30	2013-09-19	18.5	15 to 20	15:59:00	25.5	25-26	35.3	clade C only	normal	.	10	57	0.13	33	531	10	14	206	10950	83.6	73	21	1.7	0	NO	0.36
T50.1	Ha'apai	P. damicornis	TOHA26	-19.8413	-174.521	intermediate	fore reef	fringing reef	29	20 to 30	2013-09-19	12.5	10 to 15	16:20:00	25.5	25-26	35.3	clades A+C	very pale	no	10	50	0.97	14	9330	4250	201	507	863	1015	763	520	2.1	0	NO	0.58
T51.2	Ha'apai	P. damicornis	TOHA26	-19.8413	-174.521	intermediate	fore reef	fringing reef	29	20 to 30	2013-09-19	6.5	5 to 10	16:32:00	25.5	25-26	35.3	.	normal	.	.	.	0.71	Sample was not analyzed for molecular-scale response variables.
T52	Ha'apai	P. damicornis	TOHA28	-19.7176	-174.428	protected	lagoonal	patch reef	30	30 to 40	2013-09-20	16	15 to 20	11:15:00	25.8	25-26	35.3	clade C only	pale	no	8	42	0.15	53	8	20	0	6	190	10.3	701	4.3	2.4	0	NO	0.73
T53.1	Ha'apai	P. damicornis	TOHA28	-19.7176	-174.428	protected	lagoonal	patch reef	30	30 to 40	2013-09-20	10.8	10 to 15	11:30:00	25.8	25-26	35.3	clade C only	normal	no	7	17	0.6	61	10690	842	226	484	36400	786	433	450	3.8	0	NO	0.77
T54.1	Ha'apai	P. damicornis	TOHA28	-19.7176	-174.428	protected	lagoonal	patch reef	30	30 to 40	2013-09-20	10	5 to 10	11:42:00	25.8	25-26	35.3	clades A+C	normal	.	17	100	0.77	39	15000	5810	468	538	3580	563	726	830	4.7	0	NO	0.81
T55.1	Vava'u	P. meandrina	TOVA33	-18.757	-174.123	protected	lagoonal	patch reef	33	30 to 40	2013-09-22	5.5	5 to 10	11:35:00	26	26-27	35.3	clade C only	very pale	no	7	40	0.73	23	8220	7500	135	251	26100	761	709	250	2.9	0	NO	0.52
T56.2	Vava'u	P. acuta	TOVA34	-18.7244	-174.106	intermediate	fore reef	fringing reef	50	>50	2013-09-22	30.4	25 to 30	14:20:00	26.4	26-27	35.3	clade C only	very pale	yes	12	84	0.72	39	2150	458	50	85	14000	120	792	85	1.2	0	NO	0.36
T57.1	Vava'u	P. acuta	TOVA34	-18.7244	-174.106	intermediate	fore reef	fringing reef	50	>50	2013-09-22	29.5	25 to 30	14:25:00	26.4	26-27	35.3	clade C only	very pale	yes	7	31	0.39	47	4720	181	100	223	67200	563	1140	140	2.9	0	NO	0.83
T58.2	Vava'u	P. acuta	TOVA34	-18.7244	-174.106	intermediate	fore reef	fringing reef	50	>50	2013-09-22	27.5	25 to 30	14:30:00	26.4	26-27	35.3	.	very pale	yes	11	47	RNA extraction for this sample failed, so it was not processed for molecular-scale response variables.
T59	Vava'u	P. acuta	TOVA34	-18.7244	-174.106	intermediate	fore reef	fringing reef	50	>50	2013-09-22	21.1	20 to 25	14:35:00	26.4	26-27	35.3	clade C only	very pale	yes	9	44	0.11	46	2079	58	69	216	13800	31.7	180	510	1.7	0	NO	0.51
T60.2	Vava'u	P. acuta	TOVA34	-18.7244	-174.106	intermediate	fore reef	fringing reef	50	>50	2013-09-22	16.5	15 to 20	14:40:00	26.4	26-27	35.3	.	pale	.	9	42	0.16	Sample was not analyzed for molecular-scale response variables.
T61	Vava'u	P. acuta	TOVA34	-18.7244	-174.106	intermediate	fore reef	fringing reef	50	>50	2013-09-22	8.5	5 to 10	14:50:00	26.4	26-27	35.3	clade C only	very pale	no	11	50	0.28	27	12700	910	345	1150	22600	185	228	180	2.2	0	NO	0.79
T62.2	Vava'u	P. acuta	TOVA34	-18.7244	-174.106	intermediate	fore reef	fringing reef	50	>50	2013-09-22	12	10 to 15	15:05:00	26.4	26-27	35.3	.	pale	yes	14	87	RNA extraction for this sample failed, so it was not processed for molecular-scale response variables.
T63.1	Vava'u	P. acuta	TOVA35	-18.7328	-174.084	protected	lagoonal	patch reef	41	40 to 50	2013-09-22	12.7	10 to 15	16:23:00	26	26-27	35.3	clades A+C	pale	.	10	55	0.14	15	4007	38	137	362	14600	617	117	16	2.2	0	NO	0.39
T64.2	Vava'u	P. acuta	TOVA35	-18.7328	-174.084	protected	lagoonal	patch reef	41	40 to 50	2013-09-22	13.5	10 to 15	16:30:00	26	26-27	35.3	.	very pale	yes	13	72	0.5	Sample was not analyzed for molecular-scale response variables.
T65.2	Vava'u	P. acuta	TOVA35	-18.7328	-174.084	protected	lagoonal	patch reef	41	40 to 50	2013-09-22	9.2	5 to 10	16:36:00	26	26-27	35.3	.	normal	yes	13	107	RNA extraction for this sample failed, so it was not processed for molecular-scale response variables.
T66	Vava'u	P. damicornis	TOVA35	-18.7328	-174.084	protected	lagoonal	patch reef	41	40 to 50	2013-09-22	5	0 to 5	16:41:00	26	26-27	35.3	.	normal	.	9	58	RNA extraction for this sample failed, so it was not processed for molecular-scale response variables.
T67.1	Vava'u	P. verrucosa	TOVA39	-18.647	-174.067	intermediate	fore reef	fringing reef	16	10 to 20	2013-09-24	11.6	10 to 15	11:57:00	26.5	26-27	35.2	clade C only	normal	.	21	241	1.3	32	11040	8170	122	714	108700	10.1	1320	2500	6.3	1	YES	1.1	This sample was flagged as an outlier, but this could be due to differential primer binding with nucleic acids from this species (the lone sample in the dataset); therefore, it is not considered in the manuscript.
T68.2	Vava'u	P. acuta	near Japanese Coral Gardens			protected	.	.	.	.	2013-09-24	2.5	0 to 5	15:15:00	.		.	clades A+C	normal	.	.	.	0.53	40	32	5	1	11	1390	286	761	1.3	1.6	0	NO	0.52
T69.1	Vava'u	P. acuta	TOVA40	-18.7308	-174.01	protected	lagoonal	patch reef	24	20 to 30	2013-09-24	16.3	15 to 20	16:23:00	25.8	25-26	35.4	clades A+C	pale	.	18	180	1.6	46	7580	864	98	452	11800	3930	340	47	4.3	0	NO	0.53
T70.1	Vava'u	P. acuta	TOVA40	-18.7308	-174.01	protected	lagoonal	patch reef	24	20 to 30	2013-09-24	17.5	15 to 20	16:28:00	25.8	25-26	35.4	clade C only	normal	.	36	528	1.1	24	11800	1950	198	547	1170	416	1480	130	3.1	0	NO	0.7
T71.2	Vava'u	P. acuta	TOVA40	-18.7308	-174.01	protected	lagoonal	patch reef	24	20 to 30	2013-09-24	16.7	15 to 20	16:33:00	25.8	25-26	35.4	clades A+C	normal	yes	37	658	0.83	25	2750	27	80	343	2530	61.3	356	260	1.4	0	NO	0.21
T72.1	Vava'u	P. acuta	TOVA40	-18.7308	-174.01	protected	lagoonal	patch reef	24	20 to 30	2013-09-24	~17	15 to 20	16:39:00	25.8	25-26	35.4	clade C only	pale	.	38	718	1.1	12	6830	2250	169	234	11200	571	62	110	2.3	0	NO	0.55
T73.1	Vava'u	P. acuta	TOVA40	-18.7308	-174.01	protected	lagoonal	patch reef	24	20 to 30	2013-09-24	16.3	15 to 20	16:46:00	25.8	25-26	35.4	clade C only	pale	.	34	570	1.2	19	176	222	4	122	255	531	30	27	2.2	0	NO	0.45
T74.2	Vava'u	P. acuta	TOVA40	-18.7308	-174.01	protected	lagoonal	patch reef	24	20 to 30	2013-09-24	17	15 to 20	16:53:00	25.8	25-26	35.4	.	normal	yes	23	260	0.56	Sample was not analyzed for molecular-scale response variables.
T75.1	Vava'u	P. acuta	TOVA40	-18.7308	-174.01	protected	lagoonal	patch reef	24	20 to 30	2013-09-24	14.6	10 to 15	17:00:00	25.8	25-26	35.4	clade C only	pale	.	38	520	0.83	8	41050	2180	790	5370	14200	333	1210	2300	7.3	3	YES	2.7
T76.2	Vava'u	P. acuta	TOVA40	-18.7308	-174.01	protected	lagoonal	patch reef	24	20 to 30	2013-09-24	14.5	10 to 15	17:06:00	25.8	25-26	35.4	.	pale	.	33	570	RNA extraction for this sample failed, so it was not processed for molecular-scale response variables.
T77.1	Vava'u	P. damicornis	TOVA35 round 2	-18.7328	-174.084	protected	lagoonal	patch reef	41	40 to 50	2013-09-25	10	5 to 10	11:38:00	.		.	clade C only	normal	no	15	112	2.8	33	5690	7507	158	448	16900	3730	1029	22000	6.2	2	YES	1.8
T78.1	Vava'u	P. acuta	TOVA35 round 2	-18.7328	-174.084	protected	lagoonal	patch reef	41	40 to 50	2013-09-25	11.1	10 to 15	11:43:00	.		.	clade C only	pale	.	10	60	0.73	9	13900	11300	397	2703	19300	11.9	912	780	4.8	1	YES	1.3
T79	Vava'u	not genotyped	TOVA35 round 2	-18.7328	-174.084	protected	lagoonal	patch reef	41	40 to 50	2013-09-25	12.3	10 to 15	11:53:00	.		.	.	pale	yes	19	153	RNAs and DNAs were not extracted from this sample.
T80.2	Vava'u	P. acuta	TOVA35 round 2	-18.7328	-174.084	protected	lagoonal	patch reef	41	40 to 50	2013-09-25	12	10 to 15	11:56:00	.		.	clade C only	normal	yes	16	136	0.42	26	743	1100	27	363	1180	532	1180	180	2.8	0	NO	0.68
T81.1	Vava'u	P. acuta	TOVA35 round 2	-18.7328	-174.084	protected	lagoonal	patch reef	41	40 to 50	2013-09-25	10.7	10 to 15	12:03:00	.		.	clades A+C	normal	no	12	88	1.1	29	78	4470	2	42	1440	378	553	30	1.7	0	NO	0.52
T82.1	Vava'u	P. acuta	TOVA35 round 2	-18.7328	-174.084	protected	lagoonal	patch reef	41	40 to 50	2013-09-25	10.8	10 to 15	12:10:00	.		.	clade C only	pale	.	12	86	0.19	24	17800	2740	272	884	1730	480	158	260	4.9	0	NO	0.92
T83.2	Vava'u	P. damicornis	TOVA35 round 2	-18.7328	-174.084	protected	lagoonal	patch reef	41	40 to 50	2013-09-25	10.9	10 to 15	12:18:00	.		.	clade C only	normal	yes	11	64	0.52	80	1760	325	42	155	24500	718	2430	1800	5	3	YES	1.8
T84.2	Vava'u	P. acuta	TOVA44	-18.7434	-174.112	protected	fore reef	fringing reef	51	>50	2013-09-25	19	15 to 20	15:10:00	26.7	26-27	35.2	clades A+C	pale	yes	20	196	0.07	41	7	5	1	7	894	5.48	41	8.3	1.7	0	NO	0.5
T85.2	Vava'u	P. acuta	TOVA44	-18.7434	-174.112	protected	fore reef	fringing reef	51	>50	2013-09-25	17.8	15 to 20	15:17:00	26.7	26-27	35.2	clade C only	pale	.	17	141	0.48	41	864	232	58	57	5120	81.8	394	204	1.3	0	NO	0.37
T86.2	Vava'u	P. acuta	TOVA44	-18.7434	-174.112	protected	fore reef	fringing reef	51	>50	2013-09-25	16.2	15 to 20	15:21:00	26.7	26-27	35.2	clade C only	pale	yes	9	44	0.3	58	1340	1690	43	197	93900	253	1110	720	3.9	1	NO	1.2
T87.2	Vava'u	P. acuta	TOVA44	-18.7434	-174.112	protected	fore reef	fringing reef	51	>50	2013-09-25	12	10 to 15	15:30:00	26.7	26-27	35.2	clade C only	very pale	.	9	29	0.38	30	5240	655	175	327	15200	351	884	230	1.5	0	NO	0.35
T88.2	Vava'u	P. damicornis	TOVA44	-18.7434	-174.112	protected	fore reef	fringing reef	51	>50	2013-09-25	10.7	10 to 15	15:40:00	26.7	26-27	35.2	clade C only	normal	no	6	22	0.79	45	3670	49	120	408	15700	72.1	526	170	1.5	0	NO	0.37
T89.1	Vava'u	P. damicornis	TOVA44	-18.7434	-174.112	protected	fore reef	fringing reef	51	>50	2013-09-25	9	5 to 10	15:47:00	26.7	26-27	35.2	clade C only	normal	yes	20	223	0.87	18	5350	5470	220	882	44800	1140	804	730	2.7	0	NO	0.54
T90.2	Vava'u	P. acuta	TOVA47	-18.7989	-174.045	intermediate	lagoonal	fringing reef	44	40 to 50	2013-09-26	18.5	15 to 20	15:50:00	26.3	26-27	35.3	.	very pale	yes	13	85	0.4	Sample was not analyzed for molecular-scale response variables.
T91.1	Vava'u	P. acuta	TOVA47	-18.7989	-174.045	intermediate	lagoonal	fringing reef	44	40 to 50	2013-09-26	20.9	20 to 25	15:57:00	26.3	26-27	35.3	.	normal	yes	13	132	0.07	Sample was not analyzed for molecular-scale response variables.
T92.2	Vava'u	P. acuta	TOVA47	-18.7989	-174.045	intermediate	lagoonal	fringing reef	44	40 to 50	2013-09-26	19.1	15 to 20	16:00:00	26.3	26-27	35.3	clade C only	pale	.	12	66	0.61	31	6103	340	155	418	41500	182	662	59	1.7	0	NO	0.39
T93.2	Vava'u	P. acuta	TOVA47	-18.7989	-174.045	intermediate	lagoonal	fringing reef	44	40 to 50	2013-09-26	17.2	15 to 20	16:07:00	26.3	26-27	35.3	clade C only	very pale	yes	5	17	0.49	19	9830	1070	274	931	36700	82.3	910	1400	1.9	0	NO	0.59
T94.1	Vava'u	P. acuta	TOVA47	-18.7989	-174.045	intermediate	lagoonal	fringing reef	44	40 to 50	2013-09-26	13	10 to 15	16:15:00	26.3	26-27	35.3	clade C only	very pale	.	9	43	1.4	17	1190	3700	78	116	1560	1003	218	530	1.9	0	NO	0.51
T95.1	Vava'u	P. damicornis	TOVA47	-18.7989	-174.045	intermediate	lagoonal	fringing reef	44	40 to 50	2013-09-26	13.3	10 to 15	16:32:00	26.3	26-27	35.3	clade C only	normal	no	8	38	0.81	25	2660	23	110	264	18500	170	258	107	1.4	0	NO	0.25
T96.2	Vava'u	P. acuta	TOVA47	-18.7989	-174.045	intermediate	lagoonal	fringing reef	44	40 to 50	2013-09-26	11.1	10 to 15	16:36:00	26.3	26-27	35.3	clade C only	very pale	.	7	19	0.45	28	2120	126	76	667	8670	126	411	220	1.8	0	NO	0.23
T97.2	Vava'u	P. acuta	TOVA47	-18.7989	-174.045	intermediate	lagoonal	fringing reef	44	40 to 50	2013-09-26	9.4	5 to 10	16:43:00	26.3	26-27	35.3	clade C only	normal	yes	9	57	0.14	14	2970	709	104	525	4830	11.6	525	29	2.1	0	NO	0.33
T98.1	Vava'u	P. acuta	TOVA51	-18.7634	-174.021	protected	back reef	fringing reef	35	30 to 40	2013-09-27	24	20 to 25	15:32:00	26.4	26-27	35.3	clade C only	normal	yes	22	273	0.69	30	2030	7580	52	403	5001	79.4	864	5200	2.4	0	NO	0.68
T99.2	Vava'u	P. acuta	TOVA51	-18.7634	-174.021	protected	back reef	fringing reef	35	30 to 40	2013-09-27	24	20 to 25	15:36:00	26.4	26-27	35.3	.	pale	yes	16	129	0.55	Sample was not analyzed for molecular-scale response variables.
T100.1	Vava'u	P. acuta	TOVA51	-18.7634	-174.021	protected	back reef	fringing reef	35	30 to 40	2013-09-27	22.3	20 to 25	15:40:00	26.4	26-27	35.3	clade C only	normal	yes	19	212	0.07	46	4	6	1	18	121	3150	42	12	4.1	0	NO	0.58
T101.1	Vava'u	P. acuta	TOVA51	-18.7634	-174.021	protected	back reef	fringing reef	35	30 to 40	2013-09-27	21	20 to 25	15:45:00	26.4	26-27	35.3	.	normal	yes	25	226	1.1	Sample was not analyzed for molecular-scale response variables.
T102.2	Vava'u	P. acuta	TOVA51	-18.7634	-174.021	protected	back reef	fringing reef	35	30 to 40	2013-09-27	17.7	15 to 20	15:50:00	26.4	26-27	35.3	clade C only	very pale	yes	22	193	0.48	31	2540	303	62	148	6320	50.4	437	6.2	1.4	0	NO	0.25
T103	Vava'u	not genotyped	TOVA51	-18.7634	-174.021	protected	back reef	fringing reef	35	30 to 40	2013-09-27	13	10 to 15	15:59:00	26.4	26-27	35.3	.	very pale	.	13	84	RNAs and DNAs were not extracted from this sample.
T104.2	Vava'u	P. acuta	TOVA51	-18.7634	-174.021	protected	back reef	fringing reef	35	30 to 40	2013-09-27	10	5 to 10	16:06:00	26.4	26-27	35.3	clade C only	pale	yes	11	78	1.2	26	5907	185	176	1020	17500	172	600	97	1.9	0	NO	0.39
T105	Vava'u	not genotyped	TOVA51	-18.7634	-174.021	protected	back reef	fringing reef	35	30 to 40	2013-09-27	3.2	0 to 5	16:13:00	26.4	26-27	35.3	.	normal	no	17	106	RNAs and DNAs were not extracted from this sample.
T106.1	Vava'u	P. acuta	TOVA52	-18.774	-174.005	protected	lagoonal	patch reef	47	40 to 50	2013-09-28	17.1	15 to 20	08:15:00	26.2	26-27	35.3	clade C only	pale	.	8	33	1.1	38	5980	3440	152	505	39800	1080	1790	105	1.3	0	NO	0.71
T107	Vava'u	not genotyped	TOVA52	-18.774	-174.005	protected	lagoonal	patch reef	47	40 to 50	2013-09-28	14.1	10 to 15	08:22:00	26.2	26-27	35.3	.	very pale	yes	11	62	RNAs and DNAs were not extracted from this sample.
T108.2	Vava'u	not genotyped	TOVA52	-18.774	-174.005	protected	lagoonal	patch reef	47	40 to 50	2013-09-28	16.9	15 to 20	08:30:00	26.2	26-27	35.3	.	pale	.	9	52	DNA extraction for this sample failed; therefore, it was not genotyped, nor could the gene expression data be properly normalized.									109	.	.	.	.
T109.1	Vava'u	P. acuta	TOVA52	-18.774	-174.005	protected	lagoonal	patch reef	47	40 to 50	2013-09-28	16.2	15 to 20	08:36:00	26.2	26-27	35.3	clade C only	normal	yes	12	106	2.8	30	16100	9270	382	2110	9480	2480	898	1600	4	0	NO	0.96
T110.1	Vava'u	P. acuta	TOVA52	-18.774	-174.005	protected	lagoonal	patch reef	47	40 to 50	2013-09-28	13.4	10 to 15	08:45:00	26.2	26-27	35.3	clade C only	pale	yes	9	38	1.8	20	6330	8170	168	369	46200	345	371	77	2.6	0	NO	0.75
T111.2	Vava'u	P. acuta	TOVA52	-18.774	-174.005	protected	lagoonal	patch reef	47	40 to 50	2013-09-28	10.2	10 to 15	08:51:00	26.2	26-27	35.3	clade C only	very pale	yes	.	.	0.77	43	9850	2250	262	1048	65500	416	1910	410	2.8	0	NO	1
T112.1	Vava'u	P. acuta	TOVA53	-18.7705	-174.021	protected	back reef	barrier reef	38	30 to 40	2013-09-28	28.5	25 to 30	10:18:00	26.1	26-27	35.3	clade C only	normal	yes	12	89	0.75	21	4630	8240	126	364	2061	1300	52	190	2.2	0	NO	0.68
T113.2	Vava'u	P. acuta	TOVA53	-18.7705	-174.021	protected	back reef	barrier reef	38	30 to 40	2013-09-28	28.8	25 to 30	10:20:00	26.1	26-27	35.3	clades A+C	normal	yes	10	41	1.5	31	10308	4809	173	488	32000	425	280	40.3	2.8	0	NO	0.48
T114.2	Vava'u	P. damicornis	TOVA53	-18.7705	-174.021	protected	back reef	barrier reef	38	30 to 40	2013-09-28	13.7	10 to 15	10:32:00	26.1	26-27	35.3	clade C only	normal	yes	11	71	0.49	38	5380	3550	176	356	23600	279	844	500	1.4	0	NO	0.3
T115.2	Vava'u	P. damicornis	TOVA53	-18.7705	-174.021	protected	back reef	barrier reef	38	30 to 40	2013-09-28	8.1	5 to 10	10:42:00	26.1	26-27	35.3	clade C only	normal	no	14	97	0.14	63	426	301	23	68	7820	25.1	223	38	2.8	0	NO	0.84
average												16.0167			25.4019		35.3243				16.0573	154.292	0.835704	32.2955	5719.62	2705.84	152.693	541.83	20011.8	663.305	651.682	1359.28	2.84773	0.318182		0.752727
std. dev.												6.43826			0.969631		0.0899068				8.21996	155.332	0.858757	15.3107	6411.78	3895.57	152.81	748.777	25006.6	909.092	525.996	3619.1	1.45949	0.703774		0.486046
coeff. variation	outliers have been highlighted in blue											40.1972			3.81717		0.254518				51.1914	100.674	102.758	47.4082	112.101	143.969	100.077	138.194	124.96	137.055	80.7137	266.252	51.251	221.186		64.5713
												depth			temp.		salinity				max. length	planar surface area	RNA/DNA	Symbiodinium genome
																								copy proportion (GCP)
																									aimputed data
																									Symbiodinium gene expression data were normalized to recovery of the Solaris™ RNA spike and the Symbiodinium genome copy proportion (GCP).
																									Host coral gene expression data were normalized to recovery of the Solaris RNA spike and the host genome copy proportion (1-Symbiodinium GCP).

## Sheet: MSA
Multivariate statistical analyses: (Figs 3-4 and 6)															PCA-10 molecular-scale response variables only (n=86)
Princial components analysis considering all 10 molecular-scale response variables and 86 of the 90 data points.
The lone P. meandrina (colony 55) and P. verrucosa (colony 63) colonies were excluded from this analysis.
Colonies 34 and 108 were also excluded due to missing data.
Eigenvalues		Fig 3c
Number	Eigenvalue	Percent	Cum Percent	Eigenvectors	Prin1	Prin2	Prin3	Prin4	Prin5	Prin6	Prin7	Prin8	Prin9	Prin10
1	3.2125	32.125	32.125	RNA/DNA z-score	0.16354	0.28838	0.46157	-0.39023	-0.35639	-0.45545	0.30188	-0.30239	0.08774	0.00685
2	2.1373	21.373	53.498	Sym GCP z-score	-0.27824	0.38513	-0.34022	0.05233	-0.09603	0.05711	0.71399	0.36218	-0.02961	0.03826
3	1.4724	14.724	68.222	Sym rbcL mRNA expression z-score	0.53036	-0.07248	-0.12749	0.0169	-0.12127	0.06191	0.14066	0.10477	-0.23851	-0.76859
4	0.8406	8.406	76.629	Sym hsp90 mRNA expression z-score	0.5064	-0.08729	-0.15361	0.13683	-0.09057	0.06503	0.1031	0.12355	0.78496	0.19781
5	0.8097	8.097	84.725	Sym ubiq-lig mRNA expression z-score	0.52694	-0.08683	-0.10648	-0.00532	-0.08133	-0.03738	0.07487	0.12538	-0.5573	0.60291
6	0.5904	5.904	90.629	Sym zifl1l mRNA expression z-score	0.17641	0.11643	0.49412	-0.23413	0.69459	0.23204	0.18757	0.28999	0.0278	-0.00203
7	0.4066	4.066	94.696	host gfp-cp mRNA expression z-score	0.06464	0.27553	0.34918	0.84023	0.04641	-0.28206	-0.02702	0.07117	-0.06131	-0.02708
8	0.3407	3.407	98.102	host cu-zn-sod mRNA expression z-score	0.18622	0.45815	-0.31942	0.07461	0.34239	0.19503	0.0507	-0.69922	-0.02373	0.02293
9	0.1444	1.444	99.546	host lectin mRNA expression z-score	0.04276	0.46427	0.23461	-0.03611	-0.45512	0.63635	-0.3049	0.13905	-0.02056	0.03862
10	0.0454	0.454	100	host ca mRNA expression z-score	0.09293	0.4829	-0.31124	-0.2414	0.15899	-0.45107	-0.48127	0.3715	0.04765	-0.04874
MANOVA+CCA of molecular-scale response variables over time: <10:00, 10:00-14:00, vs. >14:00					Fig 4a						Legend for all figures				CCA of time-both species											CCA of time-P. acuta only
Eigenvalue	Percent	Cumulative percentage	Canonical Correlation	Likelihood Ratio	Approx. F	NumDF	DenDF	Prob>F			black=Pocillopora damicornis
0.59135	86.784	86.784	0.609592	0.576483	2.3463	20	148	0.002			red=Pocillopora acuta
0.0900543	13.216	100	0.287427	0.917385	0.7505	9	75	0.6618			square=<10:00
Standardized Scoring Coefficients											circle=>14:00
			Sym rbcL mRNA		Sym ubiq-lig mRNA	Sym zifl1l mRNA	host gfp-cp mRNA	host cu-zn-sod mRNA	host lectin mRNA	host ca mRNA	filled icon= Vava'u
	RNA/DNA z-score	Sym GCP z-score	expression z-score	Sym hsp90 mRNA expression z-score	expression z-score	expression z-score	expression z-score	expression z-score	expression z-score	expression z-score	open icon=Ha'apai
Canonical 1	-0.153115	0.65036	0.460275	-0.290912	-0.154891	1.08789	0.116383	-0.086789	-0.130804	0.163774	___________________________>
Canonical 2	0.295316	-0.831101	-1.40773	0.810036	0.358918	0.193635	-0.170602	0.0647093	-0.240306	0.391112
MANOVA+CCA of molecular-scale response variables over time: <10:00, 10:00-14:00, vs. >14:00-P. acuta only					Fig 4b
Eigenvalue	Percent	Cumulative percentage	Canonical Correlation	Likelihood Ratio	Approx. F	NumDF	DenDF	Prob>F
0.993404	89.6763	89.6763	0.705936	0.450172	2.5012	20	102	0.0015
0.114363	10.3237	100	0.320353	0.897374	0.6608	9	52	0.7399
Standardized Scoring Coefficients			Sym rbcL mRNA		Sym ubiq-lig mRNA	Sym zifl1l mRNA	host gfp-cp mRNA	host cu-zn-sod mRNA	host lectin mRNA	host ca mRNA
	RNA/DNA z-score	Sym GCP z-score	expression z-score	Sym hsp90 mRNA expression z-score	expression z-score	expression z-score	expression z-score	expression z-score	expression z-score	expression z-score
Canonical 1	0.0926257	0.284506	0.580118	-0.231641	-0.346964	1.00162	-0.043751	-0.055883	0.107051	0.26419
Canonical 2	-0.521854	-0.589608	1.23445	-0.806919	-1.12142	-0.008675	0.728524	0.409613	0.123309	0.101809
CCA of molecular-scale response variables against the heat map score: 0, 1, 2, or 3					Fig 6c										CCA of heat map score (0, 1, 2, or 3)
Eigenvalue	Percent	Cumulative percentage	Canonical Correlation	Likelihood Ratio	Approx. F	NumDF	DenDF	Prob>F
1.35602	52.042	52.042	0.758653	0.165043	6.0714	30	215	<.0001
0.886063	34.0058	86.0478	0.685416	0.388844	4.9634	18	148	<.0001
0.363542	13.9522	100	0.516349	0.733384	3.4082	8	75	0.0022
Standardized Scoring Coefficients
			Sym rbcL mRNA		Sym ubiq-lig mRNA	Sym zifl1l mRNA	host gfp-cp mRNA	host cu-zn-sod mRNA	host lectin mRNA	host ca mRNA
	RNA/DNA z-score	Sym GCP z-score	expression z-score	Sym hsp90 mRNA expression z-score	expression z-score	expression z-score	expression z-score	expression z-score	expression z-score	expression z-score
Canonical 1	0.667237	0.369135	-0.489162	0.307099	0.795288	0.265256	0.552239	0.207598	-0.178056	0.166576
Canonical 2	-0.114948	0.396891	1.04363	1.33098	-2.13287	0.103119	-0.382575	0.335906	0.0557244	0.226189
Canonical 3	0.0403553	-0.248197	0.552646	-0.635011	0.459194	-0.928894	-0.056362	0.184144	0.379383	0.0346608
MANOVA+CCA of molecular-scale response variables against outlier status: no vs. yes-P. damicornis					Fig 6d-1										See the main text for Figs. 6d-1 and 6d-2.
Eigenvalue	Percent	Cumulative percentage	Canonical Correlation	Likelihood Ratio	Approx. F	NumDF	DenDF	Prob>F
28.145	100	100	0.982695	0.0343111	33.7741	10	12	<.0001
Standardized Scoring Coefficients
			Sym rbcL mRNA		Sym ubiq-lig mRNA	Sym zifl1l mRNA	host gfp-cp mRNA	host cu-zn-sod mRNA	host lectin mRNA	host ca mRNA
	RNA/DNA z-score	Sym GCP z-score	expression z-score	Sym hsp90 mRNA expression z-score	expression z-score	expression z-score	expression z-score	expression z-score	expression z-score	expression z-score
Canonical 1	-3.36288	1.11419	2.09215	0.384378	-3.90757	3.37296	2.16047	2.09966	1.57474	-0.916487
MANOVA+CCA of molecular-scale response variables against outlier status: no vs. yes-P. acuta					Fig 6d-2
Eigenvalue	Percent	Cumulative percentage	Canonical Correlation	Likelihood Ratio	Approx. F	NumDF	DenDF	Prob>F
1.1307	100	100	0.728472	0.469329	5.8797	10	52	<.0001
Standardized Scoring Coefficients
			Sym rbcL mRNA		Sym ubiq-lig mRNA	Sym zifl1l mRNA	host gfp-cp mRNA	host cu-zn-sod mRNA	host lectin mRNA	host ca mRNA
	RNA/DNA z-score	Sym GCP z-score	expression z-score	Sym hsp90 mRNA expression z-score	expression z-score	expression z-score	expression z-score	expression z-score	expression z-score	expression z-score
Canonical 1	0.661082	-0.040801	-0.890766	0.831354	0.63799	0.454674	-0.182171	0.167515	-0.079485	0.36515

## Sheet: Bray-Curtis
sample #	1	2	3	4	5	6	7	8	11	12	13	14	15	16	17	19	21	22	23	24	25	26	27	28	29	30	32	33	36	37	38	39	42	43	44	45	46	47	48	49	50	52	53	54	55	56	57	59	61
1				The corresponding multidimensional scaling (MDS) plot is featured in Fig 3d.
2	30.4599
3	66.2273	21.1854
4	32.5934	12.7457	12.2935
5	24.1932	8.44727	11.2204	65.3784
6	78.3184	25.7532	72.0225	20.0211	15.196
7	46.4592	16.4171	23.477	51.7564	45.1967	31.4898
8	21.7721	7.44015	12.8183	73.7713	72.4941	16.1905	48.2454
11	27.8888	10.8709	10.8222	79.2147	65.3447	16.8987	52.9339	74.9259
12	8.70576	21.5924	3.86641	53.1294	44.8227	4.32124	28.6693	58.5226	72.4693
13	37.8782	13.2837	16.3514	84.8408	61.7767	24.8103	63.8594	75.4326	80.0067	54.4227
14	45.7057	12.9611	23.3191	72.4881	46.2869	25.9645	69.0628	55.4494	72.8771	49.4304	76.6793
15	6.62965	43.7005	7.01186	15.2843	10.0347	6.35437	16.6314	17.8706	15.8056	30.2284	23.2674	17.7799
16	24.0073	20.1356	11.9361	57.847	61.8866	20.3428	30.7302	53.0842	58.3448	46.8696	54.8512	43.0855	15.1902
17	14.5177	18.4051	9.42551	44.802	27.1829	8.34942	33.329	42.4202	49.7995	53.5058	53.2637	45.8267	49.575	25.6811
19	39.7835	20.7869	28.9977	20.5383	27.3988	42.0058	27.8255	26.4254	19.4823	5.62244	16.482	15.3547	7.86023	26.9996	1.1702
21	37.0102	9.95649	17.3608	77.5077	55.6142	25.2128	66.9185	69.6767	86.482	62.5014	88.0741	80.6326	22.4576	48.1108	53.9741	14.58
22	22.6924	19.825	15.9584	23.1335	11.064	10.0496	37.552	19.0532	22.9823	33.7752	31.2992	40.2038	47.6124	9.56611	35.2071	9.83993	31.8387
23	26.1573	11.1136	18.1259	68.3636	80.3995	20.713	47.304	74.9798	65.0984	39.8231	65.7437	49.0486	9.31978	63.5098	30.8637	35.1411	59.5588	11.2412
24	29.8044	4.19328	17.3634	37.2664	19.4313	17.627	43.0425	28.7995	33.6944	23.0489	41.8678	52.3173	28.8914	19.1823	26.4298	21.0525	41.8504	75.997	21.0306
25	12.6045	38.0013	17.6179	33.5987	34.6188	18.1997	19.94	38.6021	35.7265	22.3767	37.2141	24.4634	33.5493	41.5455	18.6658	23.8986	37.4359	12.4373	45.332	19.0915
26	75.4314	30.5432	72.7955	17.735	15.5287	69.4808	32.8099	11.0001	17.2516	14.3747	24.407	31.7713	12.2317	15.9762	12.9725	26.184	24.3713	25.9477	18.0258	21.8668	7.19681
27	34.291	16.0403	12.8921	68.5441	68.3646	21.8923	54.6817	52.0764	58.6032	30.1946	66.3723	56.3397	6.92054	56.3446	26.7966	27.9012	58.8268	16.8407	74.0383	26.6102	32.3328	23.5151
28	19.8059	17.358	10.6102	50.042	43.28	22.6713	29.4516	45.6961	57.0782	50.1325	52.4135	39.2347	23.9413	46.4512	34.0922	15.7746	52.0083	20.9418	55.8324	17.6638	34.7206	24.2993	49.233
29	24.1577	22.5742	13.5839	40.1693	51.713	22.9452	37.3753	34.8297	44.7929	38.1374	38.3979	35.2775	22.869	48.3458	17.724	25.5915	34.163	24.9264	52.2624	16.9892	24.7743	28.7548	51.608	70.0391
30	44.2537	37.8901	31.681	16.8518	27.7886	38.7456	22.7231	29.8829	17.871	15.1513	13.4417	12.5995	11.3314	26.9289	3.04531	43.0847	11.9944	1.96571	28.0657	4.64466	15.1221	33.1871	14.8851	10.6271	19.3653
32	16.112	23.6208	6.14432	45.0087	52.378	7.03418	30.1245	40.8027	44.7781	54.7195	38.9315	33.1466	28.4549	41.8504	25.7696	9.32198	33.0217	31.9149	41.0912	15.7326	9.13983	20.7523	43.6057	48.2686	70.468	21.0979
33	38.1952	41.7916	19.6513	41.3015	24.3549	30.2238	47.5129	25.5714	36.336	19.3299	49.9016	48.272	37.4108	34.8551	20.1944	24.2223	47.8055	19.957	22.5771	33.3495	39.3387	24.7332	34.6866	17.5286	19.5503	30.3785	12.9535
36	6.80222	20.1445	10.5666	24.5198	39.6841	3.33503	12.7254	31.9606	27.7568	39.6187	20.6091	14.8291	51.9434	34.0671	51.6972	19.6283	19.4287	33.979	36.7954	18.6827	26.0765	9.06723	22.7641	24.4444	32.5867	12.6599	42.0858	1.00226
37	2.81203	16.5843	17.9425	10.9326	18.9389	11.2144	4.58396	16.1356	14.0609	26.0919	9.79839	6.44965	34.4051	33.8385	26.0381	7.21204	9.3511	13.6471	19.8691	2.80002	18.8639	7.57521	11.3719	41.4064	35.0484	10.3124	28.3535	4.04494	42.7172
38	9.48861	1.43724	23.1142	25.2085	37.3175	20.7219	13.147	32.9548	27.9653	25.2101	22.5368	17.8847	21.755	39.4749	14.4472	26.4741	20.9248	32.7901	38.2655	35.0247	37.1428	4.34518	26.338	37.7038	30.0287	10.6685	27.2522	6.83875	45.7908	45.2885
39	13.4998	11.6359	11.441	56.1107	72.3165	10.2739	22.2606	72.4658	58.768	56.9382	54.147	35.5329	9.67459	59.6274	32.2687	18.3586	46.0518	8.58018	74.2376	12.4744	34.8487	9.53007	48.3493	44.8558	43.2221	29.4481	52.8465	6.93543	46.1779	24.0601	40.0786
42	20.7153	16.1354	13.8451	26.7042	12.9178	10.7882	32.251	17.7648	21.3797	29.1549	33.7942	36.5984	43.0322	20.0109	32.6998	12.1643	32.2355	68.8051	14.0289	62.0404	20.0741	15.545	22.0513	14.7742	10.8359	6.75324	20.9251	29.7849	31.828	10.7629	37.5193	14.4369
43	43.7465	19.3499	23.0653	28.9697	19.4011	27.896	66.7358	27.2022	29.034	19.9202	44.3778	52.2661	21.856	13.6701	25.6852	29.2773	42.0608	40.6545	17.136	39.4224	7.97098	37.4481	26.5684	17.2289	25.3579	18.122	19.7755	44.8944	7.9257	1.75518	3.28088	4.61731	31.8579
44	59.4366	28.9882	58.054	18.4671	7.81712	51.8595	30.6413	14.2497	17.467	13.4928	24.3455	31.6146	34.171	7.98284	54.3326	22.2492	24.0798	28.6452	8.19784	25.4967	4.5428	59.1299	11.6026	6.09454	7.52993	21.7034	10.38	24.4163	29.8656	15.7265	6.38909	2.77531	22.9512	32.1336
45	39.916	19.8018	34.4683	32.9194	33.0128	30.8348	41.1876	35.2928	25.2657	14.6025	40.5572	42.2965	14.5401	29.6948	15.3385	25.6969	36.2946	19.7682	43.6157	22.1619	23.2359	23.2012	39.0852	16.9158	18.0115	24.5162	21.2934	32.0857	18.509	12.7565	22.8829	38.0236	32.6199	32.2161	23.1057
46	34.2853	12.5834	15.1459	80.6426	55.0533	22.4532	60.5215	70.8646	89.2409	64.6957	88.8533	83.0768	20.9784	51.0121	55.286	14.5906	93.6754	28.9569	59.7194	39.7489	35.569	22.0153	59.2405	53.6625	35.5441	12.0025	35.1011	44.2219	19.6227	9.3538	20.9342	49.6049	28.6857	37.9054	21.8886	33.9878
47	24.5884	12.8279	10.8507	79.7884	70.5257	15.5583	47.4111	74.0643	78.5234	64.3868	74.0909	63.793	18.2174	62.7233	44.1133	18.6832	67.0829	25.1174	61.7377	30.4618	26.9219	11.7443	58.1176	41.9253	42.4616	21.2262	57.2923	30.5444	34.0448	17.017	34.7085	67.2722	25.8446	25.3185	18.4345	32.0015	70.5283
48	23.6442	7.42082	17.6228	51.8579	48.6427	35.5455	35.7326	44.0815	40.5035	28.4504	51.606	39.0516	13.2381	45.4278	32.6388	26.0977	46.0526	19.1103	55.5684	24.833	35.0131	17.2903	57.2129	54.4371	45.1007	5.26548	30.1906	22.3404	25.8852	22.8996	43.2526	41.6746	23.7133	24.0748	11.5166	26.8219	46.0839	43.3338
49	30.5465	11.8203	11.4721	80.9684	60.9301	18.2558	62.0862	74.6663	87.1401	59.8217	84.5971	72.5395	16.9899	54.0398	48.7411	16.3344	88.2854	24.9165	67.9136	31.01	39.2272	18.4402	67.5527	55.4628	39.3084	13.423	38.1881	36.2359	21.2267	9.84837	22.2955	52.3372	22.164	32.6523	18.5687	28.4146	89.8363	74.6311	45.2231
50	41.2423	25.9424	27.5913	28.4328	6.53209	25.1698	49.2881	17.8391	28.6384	33.6567	37.2715	52.3407	28.7268	6.53796	31.6234	24.3651	40.3081	52.5019	5.76633	47.3759	5.81162	37.236	15.9207	16.0987	17.753	10.5418	25.1424	33.5006	19.3665	4.57786	9.86638	3.40824	43.3583	68.6119	36.9264	30.4311	36.7073	28.3528	16.3178	24.5724
52	26.2464	10.1118	10.2486	72.7296	61.8089	15.8009	50.823	68.6685	92.8537	75.2274	73.7149	69.3323	14.8389	62.4825	46.8691	17.6417	82.09	21.4277	61.6599	31.4864	34.4484	16.2955	54.7963	55.2354	42.9791	16.2819	45.9359	33.3449	34.4806	18.2196	33.228	58.7127	19.6355	26.3092	16.5494	22.8944	84.8262	74.9632	36.9038	83.8882	26.3345
53	32.98	24.2654	25.3893	30.9165	43.152	26.5306	42.233	44.8963	38.5005	36.0229	29.9876	30.7453	10.2543	40.3796	17.894	30.7854	29.3012	17.4024	35.0812	17.123	12.6819	27.1246	23.987	18.7485	35.2677	38.1934	41.5078	16.6105	34.4926	22.9214	29.1512	43.0283	4.83238	38.3654	23.1257	24.2448	29.5508	44.8401	14.5232	31.9518	38.3414	44.6963
54	57.5012	20.795	42.6811	20.7689	14.6808	51.8617	16.4222	13.5193	20.9126	15.8007	15.8353	16.6061	10.1591	17.2455	9.02523	51.7097	15.9359	18.3426	17.2508	26.1473	14.0463	49.3841	20.0492	14.7835	18.7258	28.5229	14.2549	17.1337	22.3908	4.57808	20.7697	15.0947	23.3854	20.641	42.9509	9.9023	15.9453	19.9697	15.803	12.5462	39.243	19.2803	32.3985
55	26.0145	11.073	19.2841	22.6913	27.0468	20.9818	36.632	25.2475	17.4749	11.5079	31.4446	29.4753	29.3906	12.2888	21.7297	27.4403	29.9044	44.9036	28.4452	43.2529	23.2395	21.4382	24.2254	16.3871	19.4544	10.0965	21.1332	17.5467	36.7643	7.11852	32.617	23.6571	53.6643	36.2112	16.3189	33.4591	25.7886	17.5316	30.9839	19.6254	43.7883	15.8516	26.2233	30.8441
56	28.2835	12.1425	12.1044	86.4229	68.9066	18.386	48.2635	79.9854	76.0675	54.5231	76.4171	63.2546	15.3855	57.4022	43.8802	23.1026	68.2007	22.3522	72.6693	30.3806	31.3737	14.2919	61.2227	47.3543	41.5124	23.7376	52.5644	31.0602	29.7645	13.3644	29.5772	64.8929	23.4084	24.2747	18.2394	34.2488	72.4737	82.1275	50.9124	75.3824	20.0725	69.5767	34.1802	18.6598	23.5938
57	21.6592	11.2996	26.5966	48.4159	67.3031	12.5072	35.164	52.96	50.0002	33.7986	44.8181	36.6265	6.58776	49.9911	19.2715	21.2295	38.2494	11.3314	64.4691	16.1538	28.8878	16.1421	51.6458	36.3851	49.4566	26.8763	49.4192	16.1433	41.8555	31.6927	42.6914	65.0373	13.1535	16.2108	5.73775	33.9188	41.2457	53.0763	37.7163	44.4954	5.53577	49.0832	47.4433	14.9004	27.1672	49.9237
59	27.765	11.998	11.2764	77.4486	76.8992	18.5078	60.8039	73.2024	84.2979	58.7916	75.0102	66.4716	17.2085	64.5444	40.9293	22.408	74.6592	22.9674	71.664	29.6195	34.9124	16.4222	66.0791	47.6781	49.8736	20.3572	52.5403	34.8383	31.8021	16.2801	32.7663	61.6696	20.3757	33.3573	17.5334	29.0281	74.8528	87.968	44.8967	83.9944	22.8942	82.097	45.9831	16.5051	18.5612	78.408	57.5543
61	72.7343	30.7413	47.8337	37.7518	34.2346	61.7063	60.2126	38.0316	40.5749	16.684	46.838	46.1097	13.0925	21.4183	20.8088	44.1844	46.975	19.4311	33.1039	24.6178	15.3881	53.3352	34.6957	18.2396	24.5623	47.8846	17.9887	40.0678	6.43574	2.53524	9.72427	14.6409	10.1937	47.2121	50.5592	32.0541	45.7826	34.9667	20.1484	44.457	38.8467	37.5133	51.8503	44.0302	25.866	34.5712	25.9628	43.71
63	41.2936	14.6682	18.5514	54.8191	45.9487	20.6845	78.5261	46.0417	58.6167	35.9857	66.1145	77.4801	21.0647	34.3626	38.441	10.1316	68.7904	41.8095	48.4815	40.945	18.4187	32.3477	60.5766	36.4368	40.924	14.7518	39.1694	39.7285	16.4016	6.85813	12.1545	30.9798	35.5964	62.9194	26.6718	40.637	66.307	51.2561	39.3852	67.9438	48.4328	56.155	35.3327	9.76455	33.9002	50.3516	39.9985	64.4667	47.2202
77	3.07163	49.7888	7.36383	2.78089	1.47228	7.47604	3.21747	1.40398	2.44557	14.0895	2.71482	2.65412	60.315	13.7342	22.6797	11.477	2.55654	27.4569	5.94731	13.7612	54.81	8.88083	6.30171	29.0408	31.3117	7.7316	19.2441	21.711	34.8047	40.6104	18.1575	3.51524	24.1196	4.60154	17.7106	6.11594	2.55748	2.74525	11.0681	2.5947	12.1658	2.3209	2.59256	12.0201	17.3132	2.83062	2.5218	2.62181	0.438349
78	68.1922	19.2901	61.2838	12.2846	8.25137	68.2176	24.6574	9.47863	11.4951	0.330652	16.7429	25.7154	20.3894	12.2239	6.27671	40.1414	18.3442	37.404	13.3915	43.1476	18.5649	65.1503	13.0716	8.09619	10.8551	29.4826	2.49177	21.9765	12.1171	3.26738	31.8568	5.3332	39.594	28.0721	48.6017	27.2524	15.4741	10.0128	16.0342	11.3848	33.7107	10.8342	18.7199	50.4319	35.3912	12.0752	6.48607	12.1899	49.6817
80	33.6699	11.6487	19.4706	65.4775	55.2942	32.6764	43.651	56.1522	62.1293	46.3082	74.3074	56.9057	14.8273	52.9582	43.2235	22.3553	71.1378	20.657	62.5694	29.8928	40.6839	26.1188	62.6211	60.6132	47.5141	11.312	31.9576	35.6374	21.6707	17.3813	31.003	51.3842	26.0983	30.0809	13.8027	34.6883	70.7221	49.4371	71.1433	61.852	28.9367	57.1108	18.8914	21.8225	28.0517	55.4234	40.7934	50.9123	29.4152
81	18.2147	8.33705	11.1905	63.1718	38.8441	10.3734	43.2998	60.1792	73.6036	70.6593	68.9101	62.0874	29.9279	34.2353	60.4537	17.716	76.543	39.5663	42.5646	41.8936	32.1159	10.6864	39.0022	42.7471	18.5551	2.4556	28.6847	27.1969	32.6773	10.4001	26.7076	40.9711	41.9426	27.9128	21.5423	20.5939	78.4752	59.0955	42.9199	69.6772	46.3241	68.8325	18.591	22.9339	31.6164	59.726	24.1183	54.0611	27.4689
82	63.3404	27.0078	50.8879	26.8038	20.6681	68.611	42.1951	12.3275	27.372	10.6389	34.9217	35.5142	7.23939	24.0046	16.1328	44.5311	37.9634	16.8779	29.2004	27.4953	21.2544	56.5664	36.9711	30.5687	33.3739	26.2476	9.51522	40.1168	6.59981	7.14672	16.6398	7.44064	18.5853	42.4115	44.6555	24.4726	32.7335	15.1444	39.0556	25.5812	43.0322	26.5077	29.2717	55.0736	28.5263	16.277	17.4178	23.0924	58.9182
83	11.6675	10.346	9.81912	38.3054	47.6564	20.6289	16.803	44.4401	41.5867	39.8961	36.8232	26.3653	9.08786	69.303	21.9605	17.1609	32.5243	5.52527	50.885	9.58542	32.7673	10.342	33.7022	55.0686	41.611	17.6993	32.8457	10.3032	32.3291	50.093	60.4695	55.1791	10.6319	7.21845	0.771563	20.4526	34.8267	41.6692	47.2995	36.0424	1.47896	46.253	37.5592	8.83345	13.8048	40.3437	41.4022	43.7037	12.2555
67	21.4412	19.5473	40.8506	12.0604	10.8423	33.5735	6.36394	13.9757	11.2305	8.83601	10.7047	8.47981	25.9528	18.6818	7.72316	28.9058	11.6293	22.0803	19.4558	20.3676	34.7538	12.936	12.8595	15.7008	11.5972	14.7495	4.01574	16.3441	25.0806	40.6209	47.9043	13.3573	32.5115	5.6894	18.9515	30.886	11.1242	11.0264	25.2539	11.0566	16.2163	10.5042	19.5057	26.0717	32.4041	11.8133	32.0678	11.9693	22.4553
68	26.5768	11.3043	8.82799	79.5693	60.8018	14.8466	50.92	78.0886	92.9003	75.4528	78.2865	72.7802	16.3496	55.388	51.9513	20.5789	82.762	23.8667	63.3101	34.946	31.0865	15.9714	56.2164	55.7566	40.1105	18.8085	43.9009	31.9409	26.6637	13.0041	26.3793	58.6039	22.3957	27.9436	16.8362	23.8524	88.4956	76.6355	42.6271	84.9203	29.8512	88.8549	37.4204	21.8577	18.4394	76.7768	47.261	76.3679	36.4273
69	20.5772	31.9813	12.9337	27.9672	34.4284	13.7348	17.1291	24.398	30.5137	42.031	23.9633	18.1153	32.323	33.2517	26.5502	17.1315	22.421	28.3979	31.7007	8.54502	9.25569	24.2031	29.8312	53.3969	63.4908	14.9662	60.7443	7.65769	40.631	46.9823	21.8015	34.6026	18.8951	13.8697	17.5141	24.1041	22.6749	36.7668	24.8307	24.3571	22.9157	30.8092	31.1788	19.9915	17.3312	31.6175	34.3018	33.4787	15.5671
70	52.2219	27.8124	36.9608	33.198	18.0976	44.2488	42.6902	14.6672	27.5147	21.4643	38.0364	40.7634	11.455	20.4106	25.6146	32.2313	38.9277	24.754	24.8343	29.3421	8.43756	37.6851	36.7488	20.0337	23.133	14.5954	19.689	37.9774	13.2886	6.7563	12.8714	12.7875	28.703	38.5638	35.925	44.0958	35.9236	24.6517	32.6692	23.091	58.2898	25.0358	31.5344	47.9392	34.0449	24.7051	16.1481	19.1795	46.2407
71	35.0165	14.9382	18.5902	81.5113	52.5014	24.4738	56.1811	59.9932	68.7224	47.3039	83.1454	73.6936	24.6279	44.9477	46.134	12.1469	76.4096	32.2179	51.5022	40.648	24.45	19.5915	60.8382	37.4545	29.7653	13.7966	42.3183	45.7243	20.7028	9.75909	23.2709	43.8564	34.2415	37.3877	25.9312	46.6466	77.903	75.4338	49.083	69.7631	44.0792	62.916	27.1497	17.9475	30.2043	72.9646	37.0096	67.9585	40.3825
72	43.2093	19.481	28.0025	32.3894	21.5183	23.3466	51.5157	19.6665	24.771	23.1125	39.713	53.2641	12.99	20.0979	32.2803	16.2959	37.7884	43.5206	24.7656	40.7902	8.44675	33.504	36.0944	20.3168	25.9278	8.57025	27.377	30.6872	21.7304	7.61477	12.3156	19.9589	49.2413	50.8015	33.3549	47.0365	33.5791	28.3582	38.1394	27.8989	55.1418	22.4216	16.2413	21.2147	44.3117	30.9219	24.338	23.9282	24.1855
73	29.9922	17.3382	17.5435	67.0872	42.1496	15.8263	54.9588	61.3397	74.7403	71.8808	76.1861	76.5792	26.896	39.0751	60.2257	4.25812	82.6178	40.8159	47.4137	40.3122	23.6072	21.6777	45.2324	47.2112	27.0134	10.573	37.1503	31.3645	24.94	12.0882	18.0145	49.1863	43.3361	38.1702	26.9069	39.5547	84.1311	63.2475	41.4996	73.6999	48.2089	72.1912	25.1932	14.4846	28.1971	62.0997	33.1258	58.2287	31.721
75	47.6967	16.9423	62.6679	6.26217	4.07039	54.3247	15.3777	4.35542	5.67958	3.34213	10.0688	15.7372	5.7209	11.7929	5.3929	19.2074	10.4166	10.1666	7.55786	13.858	9.99642	61.2159	8.74431	9.98107	10.4819	21.5784	2.98209	16.3855	1.0505	7.45533	9.65335	3.34841	11.7003	16.4905	45.4086	16.9175	8.7836	6.20193	14.9495	5.94312	18.8283	5.45356	11.2157	31.9104	9.37229	6.34557	3.13481	5.99026	30.8298
84	27.5274	10.6192	10.6343	77.1676	61.5733	16.536	54.3335	72.8306	96.2282	71.9439	77.9073	72.6812	15.4871	55.5499	49.0422	18.861	86.3793	22.4677	65.6738	32.9646	35.894	16.9471	58.5114	58.5805	42.2623	17.3368	41.7171	35.3353	25.9448	13.0809	26.172	55.3017	20.7965	28.1147	17.1665	24.4656	89.0276	74.6849	39.2934	88.8152	27.9424	94.1821	35.8839	20.3682	16.9276	73.934	47.0208	82.9652	39.5556
85	30.6959	11.9901	11.8193	90.486	70.0316	18.9158	48.9775	79.6505	86.7782	62.2352	83.8057	70.1217	15.3284	61.8131	46.6476	23.197	75.6008	22.4988	69.8476	35.8789	34.5933	17.0323	63.5375	53.2123	45.0228	21.0195	50.161	39.0059	29.3849	14.1743	29.7055	64.7153	24.7545	28.7412	18.2936	30.0414	80.4168	83.3904	47.6348	79.6203	26.3052	79.8955	37.7639	22.9716	20.7339	87.3305	53.4211	81.7343	36.8715
86	17.8068	4.25573	30.5811	44.3112	58.3724	22.6194	27.2708	55.3141	49.8594	39.5059	45.9296	31.8256	7.42486	62.5542	24.3137	25.7831	42.963	7.19515	62.1179	15.5307	45.4264	12.1542	42.008	43.3509	43.5943	16.9464	31.7659	18.0302	38.545	47.3542	53.7333	59.9656	10.2439	11.5903	6.60384	28.3294	42.408	48.0397	44.3793	45.4251	3.33675	54.1982	42.3766	12.7938	17.6535	46.5899	68.4535	52.8408	21.5121
87	40.1476	19.1722	19.6064	53.6677	55.3287	31.0929	61.5501	42.1154	43.9608	17.246	55.6734	50.4829	3.83609	46.5949	19.18	40.4354	47.7799	19.0683	62.3497	28.5657	24.9653	27.3928	75.4953	37.5952	53.6507	20.176	37.311	39.325	16.2042	9.18732	21.5388	34.739	17.9958	37.8398	15.7073	41.3714	49.0679	41.3078	55.5043	49.6882	20.2983	39.6854	28.9229	20.5632	27.841	50.2248	46.1184	49.0872	42.1195
88	27.4808	14.4728	13.2879	67.9936	68.5592	18.8613	42.1662	58.6963	63.6522	41.5661	57.2186	50.9781	10.5955	52.3655	24.9044	23.7773	49.854	17.101	55.9261	21.7682	20.0032	12.8959	60.365	32.2144	47.1842	26.3046	64.2555	29.4086	33.783	14.7566	32.5704	57.7909	18.2483	19.3462	16.3315	37.8084	53.9503	77.9304	38.8499	58.5828	16.4905	60.1476	41.2665	18.4569	19.0374	75.014	55.4491	73.9726	32.681
89	34.6547	25.8823	38.2997	4.93371	9.89903	28.8068	29.7854	11.753	3.8946	10.0905	14.4128	21.4589	25.9677	5.81416	11.6182	38.2445	14.7668	38.6018	19.1556	29.8272	22.8461	34.4559	12.6279	14.6013	21.0665	28.3925	16.8734	22.0267	32.0224	15.6594	31.0342	18.1209	34.6993	44.6908	23.2747	42.8546	10.9985	4.81214	17.127	4.32921	48.0818	3.56053	27.3684	28.6329	46.3701	5.10836	26.6075	4.41272	27.6502
92	35.091	16.1326	27.9405	48.4095	46.9334	26.4237	44.5982	45.9741	36.6568	9.39647	44.7069	42.083	1.56276	32.6569	11.969	32.8627	37.4295	10.9355	56.4873	19.7043	27.1679	19.2686	54.9814	25.311	34.9138	27.0427	28.1638	26.0616	21.3322	12.9811	29.5947	43.1939	7.76511	19.7187	13.8992	58.505	40.3819	37.5796	35.7225	41.5946	11.5473	33.3277	41.1718	14.3271	30.7271	46.283	57.6077	39.815	39.3156
93	65.5717	33.5115	53.0372	27.7179	28.2763	59.1407	47.9671	29.1627	23.0808	5.11095	33.9167	39.6524	7.65373	27.8936	7.49805	54.1435	33.7869	13.8086	38.2061	23.1927	27.5831	45.9236	32.1245	17.6529	24.5101	46.9098	8.50635	40.9983	9.01401	11.1612	21.0233	23.918	18.1168	43.4488	37.7562	62.7169	30.3051	19.5829	25.9306	25.4319	35.0546	21.2296	44.6064	32.5433	31.7679	23.5615	31.785	25.9079	63.4282
94	22.9196	17.8371	15.6643	54.3762	32.7021	11.2819	46.4197	47.685	54.0832	64.3796	61.7709	64.4337	39.3814	28.5971	60.4064	7.0625	64.0946	55.7906	33.0834	45.8736	22.4857	22.4888	32.7672	37.0427	23.044	1.83767	34.8578	28.8335	37.4728	15.493	20.5563	35.8085	55.8726	49.3814	28.1838	30.0251	62.1893	53.9354	39.6249	51.2375	66.1934	49.816	21.0059	18.2021	37.3479	48.432	20.7826	47.5862	22.7705
95	32.7496	14.0239	17.8961	71.5121	54.0455	24.3961	66.674	64.5279	62.2737	40.3174	78.1202	71.162	24.6701	41.5053	43.5349	14.0386	69.8822	33.5062	53.9836	34.6751	23.7047	17.6849	59.5742	32.7931	32.1304	15.6341	43.0956	36.7692	23.1216	9.52017	25.0508	45.9342	30.0886	39.0749	24.3966	49.3966	71.9712	73.9802	47.4836	69.6479	35.2289	56.791	33.2821	7.75077	35.8599	72.462	41.5409	68.6826	47.2594
96	41.1818	17.9834	17.3603	82.8667	60.6891	26.9606	53.8389	62.5191	67.6425	39.6979	82.3059	68.9273	20.9491	50.6153	40.2889	23.523	71.5902	23.2333	58.9135	32.8591	28.1813	24.4941	66.6616	41.7898	33.7437	19.4048	37.6794	51.4374	16.696	7.61727	19.9057	42.7163	24.5943	43.894	24.3815	41.5618	75.1041	72.0712	50.3393	73.5801	31.2041	61.7805	29.4507	15.7909	21.3113	74.5306	41.4806	71.2715	49.4551
97	50.439	12.0842	25.2054	69.4604	53.3784	28.3765	65.3643	47.7761	61.5078	31.4044	73.62	76.1381	17.8828	41.9627	34.1776	17.5584	73.7494	32.2726	53.744	43.4828	27.3737	33.7313	65.5575	39.6018	34.1639	14.2497	33.9537	54.7414	16.3535	6.91203	19.0785	31.1653	36.3694	51.3355	29.1975	52.9118	67.8421	53.9491	43.179	65.0306	46.1747	58.6983	23.8101	17.5607	28.1661	58.9259	37.3471	62.8223	44.3622
100	17.7666	16.0439	3.92646	56.7306	50.6882	7.8952	40.647	55.6992	76.4276	73.5279	59.5976	55.4573	30.137	46.3321	44.1443	9.85879	66.5892	28.2672	51.1007	25.0741	25.7888	21.7541	43.7978	76.051	64.5366	14.0353	58.2786	22.2899	29.8794	32.6649	21.4997	49.8635	16.8491	26.2561	10.8441	12.0038	69.5744	59.5184	30.7478	68.3383	28.8133	77.9516	35.983	16.0416	15.6326	54.052	42.2943	65.9536	27.6063
102	34.1941	13.3764	13.5519	87.1761	58.8068	21.1545	61.3257	69.9559	81.3058	57.0591	84.4458	80.6499	19.6334	53.0229	50.9757	16.9287	84.2325	28.2748	62.4681	38.2039	31.6936	19.5297	64.6227	46.3664	37.3727	13.778	40.126	41.9264	21.9177	9.89411	22.8935	49.1585	27.7884	36.3642	20.8345	33.7532	88.0136	77.5002	51.3087	86.4786	32.6278	76.742	33.321	16.0248	24.2724	78.493	44.5962	79.7405	45.5475
104	47.642	33.7037	30.6786	41.6915	28.4967	37.421	49.2303	28.5055	32.1814	17.4856	46.5757	44.2854	15.3918	22.2849	24.1996	24.9506	38.7649	24.7222	29.9926	22.2101	7.79106	28.4495	38.387	16.827	24.2629	37.0048	30.283	40.7815	14.3721	5.49065	10.9831	19.593	25.7916	33.8857	34.5932	50.8422	41.2322	37.6482	23.0908	36.2257	29.3391	29.1604	22.354	11.5973	22.7268	41.9483	24.9222	34.595	52.6712
98	20.7318	21.1715	13.0958	52.5076	35.7743	20.1307	20.2108	38.5491	43.5202	32.7222	50.0811	38.171	40.764	51.0816	28.7473	31.8041	47.5034	28.8014	43.6748	39.1479	54.5146	10.6525	42.1623	32.5744	19.8081	15.5944	15.2827	48.9079	27.5304	12.3687	38.924	33.7707	45.6324	12.845	10.3536	28.6081	47.5317	43.1879	44.6616	43.8547	23.014	40.087	4.81573	31.3213	39.8213	46.7076	19.8206	40.6884	14.6325
106	7.92391	16.2818	17.5603	13.4666	24.4608	3.38551	11.9039	23.1355	14.1215	23.0547	8.95591	8.78608	15.2319	7.6526	14.1394	22.7357	8.52303	24.9481	28.8672	8.52436	14.3973	12.5259	11.2981	17.7917	27.0116	20.4801	35.053	0	41.4496	17.6529	26.5142	27.3849	13.6863	15.329	8.6053	24.0691	8.52984	14.8661	11.5294	9.90407	27.9604	12.6784	34.8983	16.622	31.4917	19.8403	38.0795	13.8384	10.6415
109	49.048	36.796	47.6489	4.94004	0	54.4914	8.17998	0	4.30172	16.6981	6.86613	6.64022	50.9555	9.04146	26.9427	29.4165	6.43654	36.212	4.91848	22.8621	11.1452	56.4887	8.3729	26.4569	30.1565	26.7608	20.4624	12.4172	35.3194	29.562	19.9915	2.24771	33.8283	15.8396	51.029	10.7724	6.43909	4.8716	10.7975	3.94696	28.3571	4.06757	15.5433	48.3523	24.6121	2.88342	1.2437	2.72554	36.0496
110	27.0071	21.3379	33.9167	17.6178	20.2158	21.4019	35.985	20.3776	14.1429	10.2912	24.4207	28.1199	39.0345	12.9031	29.2245	30.6231	24.4398	49.818	28.5949	42.9772	27.5868	18.2281	23.3275	11.0328	15.8465	10.8523	12.4933	19.685	47.9838	21.339	45.9136	20.2622	55.6571	26.2222	30.0068	46.5865	21.0268	14.6381	23.7047	15.6702	34.0482	13.1154	20.6615	25.037	59.1913	18.128	32.8189	13.9139	21.8021
111	38.0344	23.4855	50.8754	14.0181	27.0675	48.9971	18.8733	22.7303	18.5674	9.96472	11.6911	11.1466	0.647577	22.7495	4.50312	43.7557	10.7335	3.73207	31.1279	8.88058	21.1945	28.9738	18.8746	33.1952	30.3309	40.7617	16.4902	14.2974	19.6359	36.7511	53.3351	26.649	0.963625	16.8181	25.8613	23.6173	10.7391	19.7949	37.6435	11.7281	18.0526	17.274	43.3613	33.8948	18.5878	18.8506	48.4329	20.0938	41.6289
112	23.221	13.4401	11.3806	41.9359	20.8931	13.4633	44.0367	29.1542	37.1421	42.0371	48.802	49.7246	47.6004	16.7754	36.2995	15.3321	48.5891	66.3357	19.8342	58.5036	18.2112	26.6034	30.6084	29.8325	30.7488	3.86993	41.6462	32.6987	33.4722	10.4694	29.8538	15.8311	62.0647	48.0989	21.0403	21.52	45.0287	36.1446	30.9548	34.8375	62.8851	34.0964	21.6761	30.8119	62.8962	34.4495	19.1521	31.8325	23.9037
113	28.7168	27.6297	27.6842	16.6705	20.8694	22.9355	24.5504	20.0642	12.5827	9.52237	16.8998	16.3595	21.0481	6.96903	20.8975	35.8036	15.7418	30.6426	25.5439	21.8965	19.8546	18.347	18.2403	7.17651	11.8309	14.8623	12.1086	12.197	41.4563	11.6964	25.1842	18.5207	31.783	18.5133	28.1526	35.2913	15.9512	12.7947	18.4251	14.4873	39.4796	11.6732	36.0059	35.9989	48.1864	17.1544	23.4782	12.0659	33.9086
114	23.0151	2.97224	12.4784	49.4164	51.8492	17.0764	51.1986	56.0493	42.2952	21.5557	42.5564	39.273	10.8826	29.3637	16.6656	48.7424	37.2541	22.3107	46.1905	33.6908	22.522	11.3729	41.1534	18.6091	31.1508	24.78	29.7412	34.2118	25.354	7.06602	26.4914	28.2033	19.0204	39.2196	15.836	18.8532	37.2835	44.5767	29.0493	41.2073	28.8784	38.0248	39.8992	24.932	31.7641	51.9815	38.1805	49.1456	38.6706
115	27.0046	9.95236	10.4934	72.6337	64.3353	16.2661	52.0846	71.2897	85.7175	65.3377	75.2327	62.9153	15.2495	71.6751	45.6429	18.4074	76.1237	22.0854	64.0804	30.0321	35.3648	16.7088	56.5863	54.0282	44.4646	16.9453	47.759	33.0856	35.5382	22.9804	34.1538	61.0418	20.367	27.4431	16.9412	23.8812	77.3427	76.997	38.4066	80.9597	22.9925	89.643	53.1102	17.5303	16.5275	72.319	50.436	83.0048	38.8023
[truncated: 39 more columns]
